# Supplementary material for: 3β,11α-Dihy­droxy-17a-oxa-d-homoandrost-5-en-17-one
Source: Acta Crystallogr Sect E Struct Rep Online. 2010 Jul 14;66(Pt 8):o2003. doi: 10.1107/S1600536810026516 (PMC3007275; doi:10.1107/S1600536810026516)
Supplement: Supplementary file 2 [file e-66-o2003-Isup2.hkl]

# 
# h,k,l, Fc-squared, Fo-squared, sigma(Fo-squared) and status flag 
# 
data_I
_shelx_title ' up1dc in P2(1)' 
_shelx_refln_list_code          4 
_shelx_F_calc_maximum      184.76 
_exptl_crystal_F_000       696.00 
_reflns_d_resolution_high  0.8409 
 
loop_ 
 _symmetry_equiv_pos_as_xyz 
 'x, y, z' 
 '-x, y+1/2, -z' 
 
_cell_length_a    11.9150 
_cell_length_b     9.8540 
_cell_length_c    14.2460 
_cell_angle_alpha  90.000 
_cell_angle_beta  102.660 
_cell_angle_gamma  90.000 
 
_shelx_F_squared_multiplier     1.000 
 
loop_ 
 _refln_index_h 
 _refln_index_k 
 _refln_index_l 
 _refln_F_squared_calc 
 _refln_F_squared_meas 
 _refln_F_squared_sigma 
 _refln_observed_status 
   2   0   0      831.08      718.44     37.20 o 
   3   0   0       34.58       52.87     21.15 o 
   4   0   0       25.14        9.08     16.92 o 
   5   0   0        6.78       49.63     21.09 o 
   6   0   0      900.86      953.27     52.88 o 
   7   0   0       81.46       59.66     25.16 o 
   8   0   0        0.70        7.98     27.54 o 
   9   0   0       87.62      110.17     33.82 o 
  10   0   0      159.98       90.05     35.46 o 
  11   0   0       45.84       92.01     34.71 o 
  12   0   0        0.04       34.40     69.03 o 
  13   0   0       41.10       35.67     65.43 o 
   2   1   0      138.28      118.22     13.92 o 
   3   1   0     2304.31     2131.32     35.66 o 
   4   1   0      115.91      162.87     19.21 o 
   5   1   0      299.46      343.04     15.56 o 
   6   1   0      165.47      172.19     19.71 o 
   7   1   0      101.53      111.73     22.75 o 
   8   1   0       56.96       72.31     21.56 o 
   9   1   0       29.26       57.78     23.43 o 
  10   1   0     1527.77     1580.03     54.28 o 
  11   1   0      209.25      179.20     38.57 o 
  12   1   0       42.21       51.01     31.35 o 
  13   1   0       87.19      128.85     54.50 o 
   0   2   0    34135.77    34016.86   1514.37 o 
   1   2   0    21356.07    21822.39    359.02 o 
   2   2   0      599.07      529.32     25.68 o 
   3   2   0      807.44      766.74     29.53 o 
   4   2   0      941.60      982.58     20.74 o 
   5   2   0      932.56     1030.26     19.63 o 
   6   2   0        4.43       35.24     10.13 o 
   7   2   0      107.92      112.74     21.27 o 
   8   2   0       10.41       31.77     16.90 o 
   9   2   0      100.58      102.58     28.73 o 
  10   2   0       29.02       80.02     26.58 o 
  11   2   0       73.50      114.00     35.55 o 
  12   2   0      192.23      229.04     45.63 o 
  13   2   0       50.94       23.48     46.20 o 
   1   3   0     5103.76     5045.01     57.90 o 
   2   3   0     4007.36     3863.07    125.34 o 
   3   3   0      845.70      799.02     21.81 o 
   4   3   0      456.32      504.65     18.86 o 
   5   3   0      613.99      637.82     32.73 o 
   6   3   0      396.59      354.95     18.30 o 
   7   3   0      296.05      291.31     19.08 o 
   8   3   0     1157.31     1229.53     45.33 o 
   9   3   0      104.99       83.66     25.52 o 
  10   3   0      871.11      828.59     76.59 o 
  11   3   0      280.97      230.82     36.15 o 
  12   3   0      125.23      125.57     40.02 o 
  13   3   0      167.53      109.54     41.71 o 
   0   4   0      367.37      382.06     31.62 o 
   1   4   0      134.24      118.79     20.20 o 
   2   4   0      105.19      177.73     31.37 o 
   3   4   0     1238.49     1372.34     32.91 o 
   4   4   0       74.40      113.35     20.82 o 
   5   4   0       16.94       62.32     19.01 o 
   6   4   0      109.22      124.34     19.79 o 
   7   4   0      414.31      421.20     25.56 o 
   8   4   0       79.55       63.57     25.42 o 
   9   4   0      196.61      200.13     31.36 o 
  10   4   0        0.84       54.58     30.92 o 
  11   4   0      114.33      113.78     38.78 o 
  12   4   0      312.65      323.62     50.26 o 
   1   5   0     1379.05     1449.48     37.09 o 
   2   5   0        7.06       67.48     19.43 o 
   3   5   0      785.95      782.76     27.25 o 
   4   5   0      221.65      247.70     31.81 o 
   5   5   0       21.04       54.21     19.16 o 
   6   5   0       73.52       77.28     22.99 o 
   7   5   0      127.65      123.38     23.37 o 
   8   5   0      352.54      323.08     47.23 o 
   9   5   0      275.26      250.97     38.84 o 
  10   5   0       82.45       79.01     54.95 o 
  11   5   0       74.83       50.94     48.61 o 
  12   5   0        1.56       48.18     54.78 o 
   0   6   0       25.82       78.93     51.82 o 
   1   6   0      334.72      331.28     30.24 o 
   2   6   0      345.05      368.74     34.14 o 
   3   6   0     1099.42     1069.37     34.37 o 
   4   6   0      178.24      200.12     37.59 o 
   5   6   0       86.48      125.21     22.71 o 
   6   6   0       19.87       74.40     21.50 o 
   7   6   0      531.10      462.47     41.02 o 
   8   6   0      353.46      319.50     35.99 o 
   9   6   0       46.96       59.46     45.43 o 
  10   6   0       76.85      140.16     72.86 o 
  11   6   0       22.50       67.57     44.97 o 
   1   7   0      157.90      121.03     26.70 o 
   2   7   0      721.72      818.87     36.29 o 
   3   7   0       36.68       49.68     23.56 o 
   4   7   0      598.79      611.65     35.40 o 
   5   7   0      106.14      121.33     25.83 o 
   6   7   0       95.00      111.11     22.66 o 
   7   7   0       59.98       62.00     24.11 o 
   8   7   0      200.51      129.34     37.55 o 
   9   7   0      133.70      115.69     54.23 o 
  10   7   0       16.82       46.69     46.88 o 
  11   7   0       80.13       84.71     54.96 o 
   0   8   0      291.67      239.67     67.51 o 
   1   8   0      119.06      138.55     30.60 o 
   2   8   0       33.99       66.95     23.26 o 
   3   8   0      117.55      110.25     25.57 o 
   4   8   0      125.58      116.24     23.63 o 
   5   8   0      399.96      355.66     31.11 o 
   6   8   0      229.15      231.18     32.11 o 
   7   8   0       22.14       46.11     28.61 o 
   8   8   0       41.43       98.93     46.39 o 
   9   8   0       31.87       78.61     53.19 o 
  10   8   0       13.66       65.85     55.55 o 
   1   9   0       97.56       67.03     29.98 o 
   2   9   0      191.80      141.85     28.91 o 
   3   9   0      270.52      246.70     34.40 o 
   4   9   0      127.35      111.37     26.44 o 
   5   9   0       34.79       82.32     30.02 o 
   6   9   0      121.25      183.77     32.36 o 
   7   9   0       12.27       82.99     33.23 o 
   8   9   0       21.74      172.67     63.87 o 
   0  10   0      115.53       94.03     53.54 o 
   1  10   0       11.63       61.01     36.39 o 
   2  10   0       57.07       60.88     36.38 o 
   3  10   0       84.26       77.31     29.09 o 
   4  10   0      113.02      118.53     33.92 o 
   5  10   0      244.65      211.41     39.82 o 
   6  10   0      105.35       86.30     41.67 o 
   7  10   0       35.43       56.45     45.02 o 
   1  11   0      136.86      138.30     44.73 o 
   2  11   0      109.44       86.28     50.55 o 
   3  11   0       21.18      117.12     49.24 o 
   4  11   0        6.05       61.51     44.37 o 
 -13   0   1       65.28      141.03     73.77 o 
 -12   0   1       97.78       68.44     43.09 o 
 -11   0   1      488.96      527.12     46.57 o 
 -10   0   1      287.41      294.90     43.56 o 
  -9   0   1        8.40       44.29     47.09 o 
  -8   0   1        0.31       52.30     28.17 o 
  -7   0   1      353.25      343.15     68.29 o 
  -6   0   1     1116.10     1207.65     40.04 o 
  -5   0   1      425.12      620.42     94.80 o 
  -4   0   1      147.65      156.37     20.73 o 
  -3   0   1      811.05      839.31     25.33 o 
  -2   0   1       21.88       32.49     13.96 o 
   2   0   1       20.04       25.68     24.18 o 
   3   0   1      856.99      782.62     24.78 o 
   4   0   1      956.76      917.39     42.27 o 
   5   0   1      417.09      433.31     42.39 o 
   6   0   1      496.21      513.10     37.59 o 
   7   0   1        0.61       49.64     34.61 o 
   8   0   1      320.58      304.49     52.35 o 
   9   0   1      165.60      166.66     55.71 o 
  10   0   1      940.47      895.49     52.02 o 
  11   0   1        0.54       87.40     62.80 o 
  12   0   1      187.38      140.72     55.12 o 
  13   0   1       57.30       56.45     67.02 o 
 -13   1   1      204.37      230.14     57.63 o 
 -12   1   1      259.49      235.06     48.04 o 
 -11   1   1       25.41       40.67     24.95 o 
 -10   1   1     1018.74      972.55     41.89 o 
  -9   1   1      423.62      425.56     35.84 o 
  -8   1   1      160.76      164.09     22.47 o 
  -7   1   1      650.88      724.15     39.40 o 
  -6   1   1      949.18     1001.27     29.79 o 
  -5   1   1      399.55      419.25     32.68 o 
  -4   1   1       30.47       49.87     14.58 o 
  -3   1   1      642.39      595.32     19.69 o 
  -2   1   1      211.85      206.45     15.16 o 
   1   1   1     5466.53     4440.35     43.78 o 
   2   1   1     1211.66     1192.11     20.79 o 
   3   1   1      308.89      272.96     13.71 o 
   4   1   1      579.49      573.90     17.88 o 
   5   1   1       29.38       57.66     12.55 o 
   6   1   1      643.43      642.05     25.77 o 
   7   1   1      500.13      491.96     29.68 o 
   8   1   1       98.12      105.20     25.28 o 
   9   1   1      154.09      133.12     24.79 o 
  10   1   1       70.76       81.93     30.04 o 
  11   1   1     1379.04     1293.96     56.91 o 
  12   1   1        0.31      105.12     50.41 o 
  13   1   1       74.04      179.15     64.11 o 
 -13   2   1      100.33       83.34     36.19 o 
 -12   2   1       15.31       54.94     33.85 o 
 -11   2   1      528.64      490.37     39.72 o 
 -10   2   1      245.32      277.77     31.42 o 
  -9   2   1     1416.72     1359.64     76.86 o 
  -8   2   1      463.34      393.60     27.60 o 
  -7   2   1       72.37      113.58     19.94 o 
  -6   2   1       52.35       57.10     10.10 o 
  -5   2   1     4809.50     4899.66    112.44 o 
  -4   2   1       44.32       56.28     10.77 o 
  -3   2   1     1615.51     1549.32     74.44 o 
  -2   2   1     1516.51     1338.99     55.60 o 
  -1   2   1     1069.51     1076.52     17.37 o 
   0   2   1       20.89       26.71     11.87 o 
   1   2   1    19022.60    18795.33    406.70 o 
   2   2   1      692.39      619.04     19.57 o 
   3   2   1      580.15      566.89     18.89 o 
   4   2   1     1308.16     1407.87     22.78 o 
   5   2   1      873.98      935.23     22.22 o 
   6   2   1      149.15      164.76     21.05 o 
   7   2   1      207.42      230.11     20.53 o 
   8   2   1      144.52      134.70     22.82 o 
   9   2   1       82.97      100.00     31.25 o 
  10   2   1      308.33      278.33     42.25 o 
  11   2   1      193.60      246.21     39.02 o 
  12   2   1      195.26      260.38     54.81 o 
  13   2   1       11.73       38.98     59.93 o 
 -13   3   1        4.66       40.17     36.91 o 
 -12   3   1      116.90      104.51     41.67 o 
 -11   3   1       58.72       60.65     30.34 o 
 -10   3   1       23.18       38.71     22.45 o 
  -9   3   1     1420.88     1400.88     42.79 o 
  -8   3   1      374.39      316.74     26.28 o 
  -7   3   1      435.49      441.52     27.61 o 
  -6   3   1      369.27      352.75     23.08 o 
  -5   3   1     2013.02     2058.72    102.12 o 
  -4   3   1     1171.42     1238.59     85.79 o 
  -3   3   1      641.11      574.43     29.72 o 
  -2   3   1      311.21      329.93     26.08 o 
  -1   3   1       92.55       76.11     12.75 o 
   0   3   1     1620.06     1612.99     32.16 o 
   1   3   1      634.95      643.47     27.13 o 
   2   3   1      734.69      723.21     21.02 o 
   3   3   1     2264.02     2252.18     33.27 o 
   4   3   1      108.50      158.48     30.46 o 
   5   3   1       49.15       80.61     20.36 o 
   6   3   1      124.51      134.88     15.12 o 
   7   3   1      181.42      195.48     22.32 o 
   8   3   1       36.45      120.55     37.71 o 
   9   3   1       40.10       76.35     45.48 o 
  10   3   1       73.55       68.02     33.01 o 
  11   3   1      270.46      160.99     35.17 o 
  12   3   1       88.16       50.31     40.87 o 
  13   3   1       42.31       69.63     57.04 o 
 -13   4   1       28.49       93.71     45.44 o 
 -12   4   1       63.72       78.93     34.57 o 
 -11   4   1      198.02      179.72     36.28 o 
 -10   4   1       23.51       39.29     35.14 o 
  -9   4   1      759.55      679.79     52.06 o 
  -8   4   1      117.04      123.35     24.59 o 
  -7   4   1      724.42      701.03     25.71 o 
  -6   4   1      416.47      415.24     23.82 o 
  -5   4   1      683.88      679.83     28.77 o 
  -4   4   1      875.76      895.23     33.94 o 
  -3   4   1      112.48      120.18     16.11 o 
  -2   4   1      434.95      485.63     21.34 o 
  -1   4   1     1197.71     1205.47     32.19 o 
   0   4   1      671.44      636.26     27.40 o 
   1   4   1     6027.56     6463.93    187.85 o 
   2   4   1     3454.34     3793.82     62.90 o 
   3   4   1     1765.97     1792.84     66.51 o 
   4   4   1      409.29      359.46     22.44 o 
   5   4   1       51.13       57.65     15.41 o 
   6   4   1      226.78      234.92     18.84 o 
   7   4   1       60.23       66.86     16.87 o 
   8   4   1      181.80      235.48     37.22 o 
   9   4   1      368.75      394.19     35.12 o 
  10   4   1       95.78      115.96     29.54 o 
  11   4   1        1.94       56.83     33.31 o 
  12   4   1       25.69       56.65     36.73 o 
 -12   5   1      196.20      170.28     55.93 o 
 -11   5   1        9.80       16.41     46.00 o 
 -10   5   1      197.02      166.38     40.03 o 
  -9   5   1      379.86      283.43     53.56 o 
  -8   5   1      892.24      938.53     45.13 o 
  -7   5   1      338.40      381.28     60.81 o 
  -6   5   1      256.56      244.72     28.85 o 
  -5   5   1      419.49      390.62     33.23 o 
  -4   5   1     1120.80     1210.89     36.84 o 
  -3   5   1      522.74      593.51     55.10 o 
  -2   5   1       83.16      135.63     21.30 o 
  -1   5   1      493.67      452.60     17.99 o 
   0   5   1        0.79       26.51     12.21 o 
   1   5   1      187.06      200.44     24.52 o 
   2   5   1      777.28      774.18     26.65 o 
   3   5   1      898.51      836.21     28.28 o 
   4   5   1      429.08      393.06     26.95 o 
   5   5   1     1052.21     1156.26     34.57 o 
   6   5   1      195.76      191.71     24.19 o 
   7   5   1       25.89       36.15     19.41 o 
   8   5   1      272.16      278.22     43.40 o 
   9   5   1      134.66      157.74     32.83 o 
  10   5   1       54.60       54.08     33.86 o 
  11   5   1       62.07      119.58     35.30 o 
  12   5   1      194.46      227.18     41.76 o 
 -12   6   1       95.26       76.85     50.73 o 
 -11   6   1       44.72       99.04     53.57 o 
 -10   6   1       76.75      170.22     48.58 o 
  -9   6   1      117.94       92.42     37.26 o 
  -8   6   1       25.72       58.30     34.00 o 
  -7   6   1      142.63       94.83     28.92 o 
  -6   6   1       95.80      103.46     30.79 o 
  -5   6   1      324.45      290.15     28.01 o 
  -4   6   1      772.49      807.71     31.60 o 
  -3   6   1      432.62      372.56     28.91 o 
  -2   6   1      235.52      243.76     17.93 o 
  -1   6   1      657.47      647.14     40.98 o 
   0   6   1      158.42      192.48     26.94 o 
   1   6   1      384.38      406.15     32.10 o 
   2   6   1     1180.89     1302.97     51.91 o 
   3   6   1       30.17       60.20     26.92 o 
   4   6   1       53.89       60.15     20.80 o 
   5   6   1      375.06      350.06     27.77 o 
   6   6   1      141.56      135.94     30.00 o 
   7   6   1      521.94      512.82     29.80 o 
   8   6   1      173.23      187.43     49.13 o 
   9   6   1      215.68      168.29     71.32 o 
  10   6   1       79.00      130.24     48.60 o 
  11   6   1      104.37      113.28     70.58 o 
 -11   7   1      101.89       95.90     56.56 o 
 -10   7   1       30.90      112.27     49.85 o 
  -9   7   1       14.03       36.10     40.91 o 
  -8   7   1      292.85      262.37     44.08 o 
  -7   7   1       41.08       77.21     27.43 o 
  -6   7   1        6.41       60.87     24.69 o 
  -5   7   1       99.82      132.08     31.63 o 
  -4   7   1      190.62      188.16     26.35 o 
  -3   7   1       38.16       96.86     23.13 o 
  -2   7   1      689.93      680.19     32.94 o 
  -1   7   1      286.02      295.87     29.42 o 
   0   7   1      141.59      178.22     40.56 o 
   1   7   1       17.37       77.06     27.97 o 
   2   7   1      824.14      727.21     47.51 o 
   3   7   1       58.46       91.69     23.32 o 
   4   7   1       22.90       74.05     24.34 o 
   5   7   1      558.43      554.70     32.85 o 
   6   7   1       47.50       45.21     20.08 o 
   7   7   1      109.25      115.86     27.41 o 
   8   7   1       41.53       21.15     37.13 o 
   9   7   1       49.05       77.30     49.03 o 
  10   7   1      153.18      191.34     61.44 o 
 -10   8   1      103.38       87.91     86.85 o 
  -9   8   1       17.19       57.69     62.85 o 
  -8   8   1      124.33      223.86     89.01 o 
  -7   8   1       10.82       82.15     35.34 o 
  -6   8   1      139.79      110.66     26.03 o 
  -5   8   1      414.87      387.91     31.16 o 
  -4   8   1      203.84      205.60     27.05 o 
  -3   8   1      466.49      433.86     45.63 o 
  -2   8   1      510.78      512.06     33.17 o 
  -1   8   1      220.54      241.73     35.66 o 
   0   8   1      162.01      164.19     45.73 o 
   1   8   1      386.27      379.71     40.61 o 
   2   8   1      489.11      461.58     50.73 o 
   3   8   1      484.93      406.09     41.70 o 
   4   8   1      346.21      342.45     33.23 o 
   5   8   1      178.10      193.40     29.94 o 
   6   8   1       36.34       62.50     28.48 o 
   7   8   1       33.66       74.84     28.78 o 
   8   8   1      203.61      245.77     55.67 o 
   9   8   1      170.36      140.91     47.19 o 
  -9   9   1       19.13       55.51     86.37 o 
  -8   9   1       11.22       30.86     63.53 o 
  -7   9   1      171.06      124.25     47.85 o 
  -6   9   1       46.55       61.38     33.25 o 
  -5   9   1       30.97       82.01     35.70 o 
  -4   9   1       60.88       85.82     39.35 o 
  -3   9   1       52.37       86.10     25.74 o 
  -2   9   1       69.94       65.26     25.72 o 
  -1   9   1     1300.05     1235.57     46.93 o 
   0   9   1      263.29      207.14     37.36 o 
   1   9   1       28.29       63.61     28.70 o 
   2   9   1      105.98       86.01     28.27 o 
   3   9   1       73.27       58.06     27.00 o 
   4   9   1      159.18      145.16     27.52 o 
   5   9   1      197.57      211.16     35.60 o 
   6   9   1       15.27       65.54     33.83 o 
   7   9   1       59.35       63.16     29.28 o 
   8   9   1        3.73       74.20     48.22 o 
  -7  10   1       17.10       52.32     73.80 o 
  -6  10   1       15.96      -20.67     36.43 o 
  -5  10   1       23.71       25.78     38.38 o 
  -4  10   1      257.52      207.02     38.08 o 
  -3  10   1       34.64       42.70     36.07 o 
  -2  10   1       26.74       63.15     63.64 o 
  -1  10   1      197.37      148.07     43.55 o 
   0  10   1       25.40       76.08     47.73 o 
   1  10   1      153.37      130.51     37.17 o 
   2  10   1      153.40      157.92     34.70 o 
   3  10   1      183.80      123.22     43.04 o 
   4  10   1      107.16      140.95     33.30 o 
   5  10   1      188.33      167.42     33.85 o 
   6  10   1       81.71      104.37     33.27 o 
  -4  11   1       15.80       61.06     58.64 o 
  -3  11   1      125.83      101.07     35.91 o 
  -2  11   1      386.43      375.48     59.30 o 
  -1  11   1      252.52      204.34     51.45 o 
   0  11   1       10.57       82.18     37.08 o 
   1  11   1       14.38       84.31     38.20 o 
   2  11   1       86.60       90.76     39.52 o 
   3  11   1        7.38       80.92     40.70 o 
   4  11   1       26.23       55.02     57.35 o 
 -14   0   2        8.99       37.66     81.97 o 
 -13   0   2       57.29       95.44     48.16 o 
 -12   0   2      313.01      328.62     53.53 o 
 -11   0   2       14.92       54.08     42.30 o 
 -10   0   2     1131.70     1251.85     60.42 o 
  -9   0   2      118.43      144.48     39.58 o 
  -8   0   2      687.94      850.41     47.45 o 
  -7   0   2      131.68      142.77     30.84 o 
  -6   0   2      295.30      291.63     47.59 o 
  -5   0   2      553.62      525.75     41.04 o 
  -4   0   2       13.49       14.80     29.06 o 
  -3   0   2       76.23       89.94     74.63 o 
  -2   0   2        0.04        5.71      8.77 o 
  -1   0   2      326.44      268.39     26.99 o 
   1   0   2     5842.23     5869.92     49.84 o 
   2   0   2     1294.24     1156.29     50.66 o 
   3   0   2       27.14       51.48     18.19 o 
   4   0   2      296.07      252.67     24.32 o 
   5   0   2      356.64      396.97     49.20 o 
   6   0   2      201.76      179.59     28.35 o 
   7   0   2      545.46      564.43     48.05 o 
   8   0   2      170.90       83.94     38.57 o 
   9   0   2        4.18       31.81     27.40 o 
  10   0   2       36.13       51.12     45.61 o 
  11   0   2      157.97       92.25     57.70 o 
  12   0   2        0.09      107.11     72.02 o 
  13   0   2       10.66      -15.51     67.70 o 
 -14   1   2       21.02      100.59     42.44 o 
 -13   1   2       96.62       77.94     36.74 o 
 -12   1   2       16.71       47.43     28.85 o 
 -11   1   2     1289.11     1224.42     63.00 o 
 -10   1   2      214.17      189.01     27.38 o 
  -9   1   2      107.31      111.00     25.71 o 
  -8   1   2      167.65      181.07     25.69 o 
  -7   1   2      207.77      237.25     22.61 o 
  -6   1   2     3029.00     3349.71    100.72 o 
  -5   1   2      358.61      342.22     25.14 o 
  -4   1   2      863.34      827.65     22.57 o 
  -3   1   2      504.77      490.68     20.85 o 
  -2   1   2      319.92      328.03     19.59 o 
  -1   1   2      794.74      741.36     21.35 o 
   0   1   2    16977.46    16418.01    244.27 o 
   1   1   2     8010.32     7772.89     55.76 o 
   2   1   2     3052.48     2880.69     24.31 o 
   3   1   2      913.77      896.37     22.43 o 
   4   1   2      345.47      369.21     16.32 o 
   5   1   2      452.70      473.16     21.14 o 
   6   1   2      286.84      334.77     24.56 o 
   7   1   2      326.47      339.42     31.87 o 
   8   1   2      199.74      164.30     22.98 o 
   9   1   2       57.75       61.82     24.84 o 
  10   1   2      297.30      260.95     34.93 o 
  11   1   2      208.91      235.55     72.88 o 
  12   1   2      117.89      114.71     50.83 o 
  13   1   2       28.24       15.18     51.62 o 
 -13   2   2      131.67       94.25     39.57 o 
 -12   2   2      326.41      351.49     40.15 o 
 -11   2   2        1.07       53.14     27.65 o 
 -10   2   2      745.86      804.41     41.52 o 
  -9   2   2      883.01      861.30     43.92 o 
  -8   2   2      199.91      215.46     25.77 o 
  -7   2   2       67.35       53.28     20.67 o 
  -6   2   2      680.31      634.81     23.20 o 
  -5   2   2     2082.50     2463.07     52.16 o 
  -4   2   2      279.84      271.94     15.34 o 
  -3   2   2     1600.23     1562.07     46.49 o 
  -2   2   2     2747.90     2460.24     78.45 o 
  -1   2   2     1325.78     1236.76     20.29 o 
   0   2   2     4238.80     3945.59     55.22 o 
   1   2   2     4597.56     4603.64     31.65 o 
   2   2   2     1021.10     1005.75     22.54 o 
   3   2   2      473.79      472.30     16.13 o 
   4   2   2     2046.55     2148.41     24.11 o 
   5   2   2      260.16      256.03     18.78 o 
   6   2   2       59.72       66.94     14.13 o 
   7   2   2       56.48       78.46     26.19 o 
   8   2   2       18.40       52.96     26.11 o 
   9   2   2       87.54       87.02     30.66 o 
  10   2   2       67.65      112.50     34.41 o 
  11   2   2      214.45      222.64    107.49 o 
  12   2   2       25.88      139.07     70.43 o 
  13   2   2       11.11       85.24     51.60 o 
 -13   3   2       18.17       41.08     40.11 o 
 -12   3   2      192.99      243.61     46.60 o 
 -11   3   2      173.25      138.88     31.11 o 
 -10   3   2      426.92      423.57     35.58 o 
  -9   3   2      679.68      682.05     39.52 o 
  -8   3   2      204.79      228.64     29.61 o 
  -7   3   2      592.51      664.68     28.43 o 
  -6   3   2      140.41      139.36     13.35 o 
  -5   3   2      914.38      931.83     53.83 o 
  -4   3   2      229.57      247.47     28.02 o 
  -3   3   2      402.66      410.12     36.44 o 
  -2   3   2      894.50      887.25     21.58 o 
  -1   3   2     1881.22     1879.46     32.36 o 
   0   3   2      210.30      196.74     15.72 o 
   1   3   2     2952.74     3253.96     39.87 o 
   2   3   2      703.65      723.98     22.77 o 
   3   3   2      697.81      773.19     23.25 o 
   4   3   2     1156.64     1233.53     27.95 o 
   5   3   2      255.07      248.35     17.66 o 
   6   3   2       37.54       41.61     13.72 o 
   7   3   2      290.90      309.81     21.17 o 
   8   3   2       52.68       63.29     25.75 o 
   9   3   2      406.49      462.79     44.06 o 
  10   3   2      135.90      111.41     30.55 o 
  11   3   2        3.49       22.81     34.73 o 
  12   3   2      206.60      128.85     56.85 o 
 -13   4   2       44.76       37.66     39.01 o 
 -12   4   2       17.54       80.40     37.92 o 
 -11   4   2       13.50       60.46     30.88 o 
 -10   4   2      171.85      171.59     32.97 o 
  -9   4   2      643.57      586.97     39.69 o 
  -8   4   2      224.34      214.31     32.01 o 
  -7   4   2      957.89     1056.56     29.05 o 
  -6   4   2      134.41      138.72     18.66 o 
  -5   4   2     1979.14     2151.23     37.03 o 
  -4   4   2     2447.84     2625.83     79.42 o 
  -3   4   2     1084.44     1170.62     48.95 o 
  -2   4   2      245.54      244.38     19.99 o 
  -1   4   2      142.91      181.38     18.95 o 
   0   4   2      906.52      909.83     25.49 o 
   1   4   2     2639.17     2820.89     60.87 o 
   2   4   2     3501.08     3625.73     43.89 o 
   3   4   2     2110.70     2193.70     36.16 o 
   4   4   2     1030.72     1133.24     38.82 o 
   5   4   2        6.79       34.95     17.42 o 
   6   4   2      309.41      291.04     22.22 o 
   7   4   2      631.56      637.12     27.12 o 
   8   4   2      280.59      258.67     39.13 o 
   9   4   2      350.85      317.60     38.14 o 
  10   4   2       88.06       72.69     33.78 o 
  11   4   2       61.24       99.03     39.22 o 
  12   4   2       66.73       86.77     40.42 o 
 -12   5   2        4.55       10.71     51.65 o 
 -11   5   2      220.74      187.58     60.88 o 
 -10   5   2      350.85      249.50     61.62 o 
  -9   5   2      272.71      295.29     38.14 o 
  -8   5   2      636.76      611.29     38.44 o 
  -7   5   2      284.59      260.69     25.62 o 
  -6   5   2       74.37       68.12     17.84 o 
  -5   5   2       48.29       86.98     22.34 o 
  -4   5   2      565.95      667.85     24.65 o 
  -3   5   2      304.37      295.41     24.03 o 
  -2   5   2      607.40      669.56     25.95 o 
  -1   5   2      597.01      560.68     21.62 o 
   0   5   2      212.07      215.12     17.22 o 
   1   5   2     1058.85     1206.00     49.09 o 
   2   5   2      372.46      460.17     30.36 o 
   3   5   2     2979.93     2915.43     66.36 o 
   4   5   2      346.48      365.53     30.13 o 
   5   5   2      144.20      142.58     21.87 o 
   6   5   2      711.81      711.07     33.92 o 
   7   5   2       14.71       35.61     18.40 o 
   8   5   2       47.51       89.85     29.88 o 
   9   5   2       55.35       61.51     31.42 o 
  10   5   2       21.71        7.74     29.51 o 
  11   5   2       51.97       91.34     38.98 o 
  12   5   2        8.48       92.05     44.42 o 
 -12   6   2      125.96      151.10     83.27 o 
 -11   6   2      333.16      287.11     46.02 o 
 -10   6   2       24.57       32.20     40.33 o 
  -9   6   2      171.22      122.33     43.90 o 
  -8   6   2      171.03      171.86     35.55 o 
  -7   6   2      151.25      210.12     31.32 o 
  -6   6   2      116.44      142.93     25.93 o 
  -5   6   2      234.97      213.65     25.90 o 
  -4   6   2      343.65      399.54     30.11 o 
  -3   6   2       73.75       81.51     16.85 o 
  -2   6   2       75.86       89.50     15.04 o 
  -1   6   2      284.31      284.71     25.72 o 
   0   6   2      124.24      163.14     37.46 o 
   1   6   2      377.37      409.08     27.30 o 
   2   6   2     2271.03     2428.94     51.49 o 
   3   6   2     1061.79     1157.69     47.78 o 
   4   6   2      123.21      172.77     29.03 o 
   5   6   2       73.33      101.15     27.25 o 
   6   6   2     1006.37     1060.76     38.82 o 
   7   6   2       19.12       57.53     24.61 o 
   8   6   2       12.56       31.30     36.05 o 
   9   6   2      223.89      157.15     54.49 o 
  10   6   2       19.42      132.37     49.03 o 
  11   6   2      148.60      132.34     53.65 o 
 -11   7   2       23.54      122.66     65.12 o 
 -10   7   2       85.83      116.98     82.86 o 
  -9   7   2      122.98      120.79     55.88 o 
  -8   7   2      123.43       98.16     32.14 o 
  -7   7   2      357.06      314.17     32.20 o 
  -6   7   2      146.93      189.60     36.34 o 
  -5   7   2      511.63      501.51     37.70 o 
  -4   7   2       52.13       92.45     23.24 o 
  -3   7   2      386.05      453.60     29.12 o 
  -2   7   2       18.91       70.76     22.23 o 
  -1   7   2      408.41      395.59     39.18 o 
   0   7   2       63.95       95.61     30.08 o 
   1   7   2      128.39      158.82     29.93 o 
   2   7   2       92.80      108.58     25.49 o 
   3   7   2       62.90       99.85     26.95 o 
   4   7   2      245.57      289.00     35.36 o 
   5   7   2      317.19      264.86     29.76 o 
   6   7   2      190.64      157.76     27.32 o 
   7   7   2       33.29       42.88     24.03 o 
   8   7   2      202.31      148.15     75.75 o 
   9   7   2      259.11      281.65     53.18 o 
  10   7   2      216.29      189.64     55.47 o 
 -10   8   2        2.43      -12.83     71.40 o 
  -9   8   2       83.22      148.47     76.18 o 
  -8   8   2       25.64       28.50     70.57 o 
  -7   8   2       32.81       52.85     37.18 o 
  -6   8   2       33.40       69.42     31.74 o 
  -5   8   2        3.07       52.56     31.49 o 
  -4   8   2       92.59      105.43     43.81 o 
  -3   8   2        5.64       40.60     22.55 o 
  -2   8   2      250.49      226.44     31.05 o 
  -1   8   2       19.42       47.92     24.21 o 
   0   8   2     1368.77     1116.51    102.88 o 
   1   8   2       62.68      147.53     40.66 o 
   2   8   2      242.80      289.01     41.11 o 
   3   8   2      147.76      159.47     30.55 o 
   4   8   2      136.55      126.14     37.03 o 
   5   8   2      398.07      399.93     36.58 o 
   6   8   2        5.62       78.03     28.36 o 
   7   8   2       13.71       73.77     29.42 o 
   8   8   2      162.78      103.20     60.28 o 
   9   8   2       18.68       27.04     54.32 o 
  -9   9   2      148.85      130.29     67.29 o 
  -8   9   2      234.93      258.95     63.21 o 
  -7   9   2      126.58      107.71     41.77 o 
  -6   9   2      259.62      231.01     37.90 o 
  -5   9   2       65.50       68.55     34.30 o 
  -4   9   2       94.00       94.33     33.41 o 
  -3   9   2        0.01       30.96     26.27 o 
  -2   9   2       53.50      100.00     40.30 o 
  -1   9   2       19.41       28.67     31.56 o 
   0   9   2      511.78      553.72     53.62 o 
   1   9   2       67.26       78.88     29.74 o 
   2   9   2       13.91       30.90     31.39 o 
   3   9   2       18.31       55.19     28.87 o 
   4   9   2       47.75       65.11     28.87 o 
   5   9   2      246.36      246.86     33.36 o 
   6   9   2       21.97       78.28     29.78 o 
   7   9   2       17.76       55.27     30.88 o 
   8   9   2       69.40      113.30     50.08 o 
  -7  10   2       50.24       71.15     48.94 o 
  -6  10   2       54.27       87.38     38.30 o 
  -5  10   2       93.66       86.58     37.38 o 
  -4  10   2       63.53       38.95     33.98 o 
  -3  10   2       66.69       76.49     46.61 o 
  -2  10   2      164.36      122.16     39.44 o 
  -1  10   2       86.35       87.50     42.45 o 
   0  10   2      177.07      135.62     42.50 o 
   1  10   2       87.54      162.78     42.05 o 
   2  10   2       95.84       79.79     30.95 o 
   3  10   2       22.59       58.84     38.28 o 
   4  10   2       34.49      107.07     38.48 o 
   5  10   2      114.96      119.20     34.11 o 
   6  10   2       74.16       79.18     35.58 o 
  -4  11   2        8.07       44.66     39.14 o 
  -3  11   2       46.08       92.72     46.90 o 
  -2  11   2      146.60      159.67     59.17 o 
  -1  11   2       89.90       93.42     48.08 o 
   0  11   2      129.77      156.53     41.97 o 
   1  11   2       10.52       83.73     39.71 o 
   2  11   2       21.16       75.57     36.26 o 
   3  11   2        1.08       76.02     39.89 o 
   4  11   2       71.54       75.77     44.30 o 
 -14   0   3       83.09       88.33     75.35 o 
 -13   0   3        0.06       25.66     41.35 o 
 -12   0   3      110.82       71.91     35.89 o 
 -11   0   3        7.52       70.30     41.73 o 
 -10   0   3      118.56      187.67     39.27 o 
  -9   0   3      892.30     1004.96     80.46 o 
  -8   0   3       30.63       46.13     33.24 o 
  -7   0   3       33.00      126.55     33.57 o 
  -6   0   3      276.42      307.53     35.92 o 
  -5   0   3     3594.51     3933.85     80.89 o 
  -4   0   3       14.84      -18.10     17.35 o 
  -3   0   3     1885.47     1860.39     64.95 o 
  -2   0   3      785.03      635.11     81.32 o 
  -1   0   3     1741.20     1395.49     35.18 o 
   0   0   3     5173.68     3986.14     33.61 o 
   1   0   3       58.80       44.57     23.26 o 
   2   0   3     5649.93     4651.68     62.47 o 
   3   0   3        2.41       35.73     14.56 o 
   4   0   3       69.17       30.22     20.55 o 
   5   0   3      120.66      118.90     74.32 o 
   6   0   3      794.95      687.38     75.93 o 
   7   0   3       73.29       47.61     32.28 o 
   8   0   3       45.45      144.62     58.68 o 
   9   0   3       93.83       75.52     44.65 o 
  10   0   3       40.95       36.36     48.49 o 
  11   0   3       17.83       49.85     69.49 o 
  12   0   3       41.95       60.87     75.43 o 
  13   0   3        0.00        6.34     93.79 o 
 -14   1   3       76.09       56.07     38.39 o 
 -13   1   3       31.27       73.03     33.50 o 
 -12   1   3       58.93      119.06     28.87 o 
 -11   1   3        9.58       62.45     24.02 o 
 -10   1   3      109.80       74.59     23.49 o 
  -9   1   3      613.61      667.13     36.78 o 
  -8   1   3      102.42       96.93     19.38 o 
  -7   1   3       15.27       88.74     21.31 o 
  -6   1   3     4244.62     4446.13     74.21 o 
  -5   1   3      574.19      577.39     46.22 o 
  -4   1   3      485.26      534.00     15.69 o 
  -3   1   3     1082.02     1037.32     35.01 o 
  -2   1   3      919.69      802.53     30.46 o 
  -1   1   3     1917.35     1775.78     37.36 o 
   0   1   3      170.33      183.51     22.51 o 
   1   1   3      168.04      142.25     14.74 o 
   2   1   3     3277.02     3149.72     94.89 o 
   3   1   3       85.81      102.74     16.94 o 
   4   1   3      565.95      566.92     20.39 o 
   5   1   3      361.50      337.14     18.77 o 
   6   1   3      239.34      194.47     19.84 o 
   7   1   3      174.79      184.93     24.89 o 
   8   1   3       43.93       49.65     23.97 o 
   9   1   3      124.29      110.56     35.65 o 
  10   1   3        7.20       48.87     37.51 o 
  11   1   3       95.76       54.84     39.31 o 
  12   1   3       16.27      101.73     53.45 o 
  13   1   3        7.95       40.66     49.62 o 
 -13   2   3       75.12      106.85     34.28 o 
 -12   2   3      103.98       81.14     34.39 o 
 -11   2   3      193.49      144.66     29.90 o 
 -10   2   3      224.10      204.79     26.96 o 
  -9   2   3      305.94      326.06     33.06 o 
  -8   2   3      147.37      167.40     25.17 o 
  -7   2   3      109.48       94.77     23.40 o 
  -6   2   3     1396.03     1341.84     38.55 o 
  -5   2   3      849.08      843.69     56.40 o 
  -4   2   3      368.42      374.29     15.87 o 
  -3   2   3      405.01      382.36     15.81 o 
  -2   2   3      491.05      454.93     18.09 o 
  -1   2   3      464.59      446.73     25.03 o 
   0   2   3      809.42      761.26     38.06 o 
   1   2   3     1094.44     1073.44     24.85 o 
   2   2   3     1584.39     1491.63     52.79 o 
   3   2   3      128.62      145.93     24.04 o 
   4   2   3     1208.52     1207.32     56.76 o 
   5   2   3       93.32       86.49     12.09 o 
   6   2   3       25.04       71.91     17.91 o 
   7   2   3      582.17      612.08     39.32 o 
   8   2   3      146.61      242.46     46.85 o 
   9   2   3       18.70       44.26     25.35 o 
  10   2   3      216.84      213.73     47.37 o 
  11   2   3       27.62       41.44     58.54 o 
  12   2   3       37.16       30.68     44.40 o 
 -13   3   3        7.66       46.14     38.73 o 
 -12   3   3        9.00       88.24     31.64 o 
 -11   3   3      175.81      127.64     31.15 o 
 -10   3   3      416.50      458.39     50.26 o 
  -9   3   3      574.05      570.97     34.48 o 
  -8   3   3      759.83      744.13     36.80 o 
  -7   3   3       18.54       72.83     25.37 o 
  -6   3   3     1623.13     1649.69     31.49 o 
  -5   3   3      478.03      535.81     19.92 o 
  -4   3   3      159.19      181.54     17.33 o 
  -3   3   3      283.74      291.02     13.59 o 
  -2   3   3     1181.85     1139.20     21.29 o 
  -1   3   3       37.26       57.43     13.87 o 
   0   3   3      637.25      685.07     21.74 o 
   1   3   3     5749.54     5664.44    111.73 o 
   2   3   3     2020.16     2056.41     86.03 o 
   3   3   3     1805.18     1846.48     44.06 o 
   4   3   3      851.64      877.82     42.47 o 
   5   3   3       96.07       91.71     22.43 o 
   6   3   3      190.22      216.09     25.63 o 
   7   3   3     1201.21     1100.35     36.37 o 
   8   3   3      153.98      155.16     32.55 o 
   9   3   3      109.47       75.86     26.75 o 
  10   3   3       18.47       53.76     29.08 o 
  11   3   3       50.37       49.93     40.76 o 
  12   3   3       24.90       43.86     56.35 o 
 -13   4   3       18.18       49.84     53.63 o 
 -12   4   3       12.34       40.95     41.79 o 
 -11   4   3       53.61       73.20     32.45 o 
 -10   4   3      257.29      247.74     38.21 o 
  -9   4   3       73.81      119.20     29.03 o 
  -8   4   3       60.15       43.33     21.67 o 
  -7   4   3     1543.26     1492.78     53.59 o 
  -6   4   3      186.85      159.42     23.67 o 
  -5   4   3       70.37      101.87     17.78 o 
  -4   4   3       53.55       73.67     14.10 o 
  -3   4   3      842.84      818.79     54.94 o 
  -2   4   3       30.43       40.11     12.90 o 
  -1   4   3      951.32      898.02     35.67 o 
   0   4   3      285.97      300.91     20.56 o 
   1   4   3      245.55      367.64     43.13 o 
   2   4   3      307.07      344.71     23.71 o 
   3   4   3     1288.49     1413.86     34.59 o 
   4   4   3      116.84      146.87     20.06 o 
   5   4   3      938.47      986.54     32.63 o 
   6   4   3      572.26      586.09     27.59 o 
   7   4   3      456.20      387.19     36.87 o 
   8   4   3      193.22      184.03     39.30 o 
   9   4   3      201.08      256.03     40.12 o 
  10   4   3       73.31       66.74     32.75 o 
  11   4   3       95.93       83.82     37.72 o 
  12   4   3      158.35      125.60     60.99 o 
 -12   5   3       75.41      125.55     62.45 o 
 -11   5   3       38.76       66.33     44.12 o 
 -10   5   3       31.33       19.71     44.18 o 
  -9   5   3       27.04       48.24     28.95 o 
  -8   5   3     1413.85     1353.01     42.61 o 
  -7   5   3      703.76      666.25     38.30 o 
  -6   5   3      378.80      362.39     23.19 o 
  -5   5   3      377.91      406.04     24.03 o 
  -4   5   3      841.61      926.00     35.31 o 
  -3   5   3       44.82       76.95     15.07 o 
  -2   5   3      115.39      126.81     16.00 o 
  -1   5   3      574.50      594.20     26.75 o 
   0   5   3     1273.69     1314.49     34.94 o 
   1   5   3      107.33      129.80     27.01 o 
   2   5   3     1358.34     1423.07     49.07 o 
   3   5   3       20.53       63.71     28.47 o 
   4   5   3       87.73       85.22     23.99 o 
   5   5   3       77.94       87.84     25.79 o 
   6   5   3      671.21      683.67     51.30 o 
   7   5   3      486.14      445.66     37.83 o 
   8   5   3      140.45      158.55     47.01 o 
   9   5   3       83.39      108.39     31.40 o 
  10   5   3       26.43       65.10     39.01 o 
  11   5   3       48.99       76.88     37.64 o 
 -12   6   3      135.11      175.57     84.67 o 
 -11   6   3       76.59       81.79     76.83 o 
 -10   6   3      196.47      156.61     86.94 o 
  -9   6   3      146.99      134.61     36.53 o 
  -8   6   3      381.06      468.61     71.63 o 
  -7   6   3      150.11      128.61     24.07 o 
  -6   6   3       23.21       37.72     20.93 o 
  -5   6   3      132.43      123.77     22.18 o 
  -4   6   3      945.91      951.60     27.13 o 
  -3   6   3      531.24      482.31     31.77 o 
  -2   6   3      546.24      519.25     29.92 o 
  -1   6   3      179.35      208.34     24.53 o 
   0   6   3      647.24      696.92     26.38 o 
   1   6   3      800.74      920.61     68.78 o 
   2   6   3       29.12       73.01     21.05 o 
   3   6   3       15.59       46.82     22.12 o 
   4   6   3        1.40       51.87     24.99 o 
   5   6   3       14.38       42.28     27.17 o 
   6   6   3      398.47      376.26     30.66 o 
   7   6   3      102.97       96.98     27.36 o 
   8   6   3       95.18       73.31     37.72 o 
   9   6   3        1.01       37.87     40.08 o 
  10   6   3       33.19       58.34     47.89 o 
  11   6   3      180.23      220.85     58.78 o 
 -11   7   3       29.08      105.75     65.94 o 
 -10   7   3      156.24       76.87     60.07 o 
  -9   7   3       61.25       61.49     55.39 o 
  -8   7   3       99.18      106.82     63.47 o 
  -7   7   3     1168.78     1133.31     61.42 o 
  -6   7   3       54.57       82.91     27.88 o 
  -5   7   3      422.41      445.77     31.55 o 
  -4   7   3      627.02      568.53     38.28 o 
  -3   7   3      309.81      316.82     27.16 o 
  -2   7   3      155.93      174.03     24.07 o 
  -1   7   3      392.47      390.61     33.07 o 
   0   7   3      106.82      121.99     30.91 o 
   1   7   3       83.56       92.55     31.27 o 
   2   7   3       30.24      137.57     35.56 o 
   3   7   3       64.69      108.69     47.05 o 
   4   7   3      179.12      198.07     37.37 o 
   5   7   3      224.23      214.01     32.21 o 
   6   7   3       81.66       71.91     23.54 o 
   7   7   3       56.49       67.44     25.70 o 
   8   7   3      170.50      140.53     40.50 o 
   9   7   3       25.57      125.27     54.90 o 
  10   7   3       13.62       29.80     56.87 o 
 -10   8   3      203.97      200.93     80.58 o 
  -9   8   3       74.37       19.30     62.12 o 
  -8   8   3       31.28      117.55     66.67 o 
  -7   8   3      386.62      363.31     61.59 o 
  -6   8   3      236.56      183.71     28.34 o 
  -5   8   3      305.05      302.72     34.20 o 
  -4   8   3      657.54      601.87     46.14 o 
  -3   8   3      741.18      645.55     60.30 o 
  -2   8   3      330.14      375.45     38.34 o 
  -1   8   3      189.89      195.53     31.74 o 
   0   8   3      227.59      190.32     45.16 o 
   1   8   3      350.17      289.06     39.66 o 
   2   8   3       55.17       46.15     44.27 o 
   3   8   3        0.70       45.55     24.74 o 
   4   8   3      257.02      268.07     42.33 o 
   5   8   3      417.09      433.91     47.99 o 
   6   8   3       87.53       99.04     29.75 o 
   7   8   3       20.64      105.02     38.70 o 
   8   8   3       14.64      -20.76     54.40 o 
   9   8   3        6.14       24.61     49.41 o 
  -9   9   3       19.72      113.34     85.79 o 
  -8   9   3        6.36      129.26     76.93 o 
  -7   9   3      190.09      180.84     51.36 o 
  -6   9   3      177.52      146.06     44.91 o 
  -5   9   3        7.98       14.27     37.42 o 
  -4   9   3        9.39       53.38     28.81 o 
  -3   9   3       52.94       69.04     32.98 o 
  -2   9   3      106.83      116.50     31.24 o 
  -1   9   3      339.39      330.83     41.08 o 
   0   9   3       27.33       74.03     41.87 o 
   1   9   3       31.37       67.76     28.29 o 
   2   9   3       87.51       72.08     31.91 o 
   3   9   3       78.21       90.87     33.50 o 
   4   9   3      133.75       72.07     29.64 o 
   5   9   3       48.49       80.06     32.08 o 
   6   9   3       54.03       97.35     35.48 o 
   7   9   3       10.30       58.79     33.73 o 
  -7  10   3       82.70      102.31     56.22 o 
  -6  10   3       12.93       60.67     35.93 o 
  -5  10   3       21.76       87.76     40.67 o 
  -4  10   3      164.80      108.77     37.05 o 
  -3  10   3      433.39      372.16     72.55 o 
  -2  10   3       12.34       53.40     36.27 o 
  -1  10   3      280.27      194.55     41.61 o 
   0  10   3      199.95      220.03     42.38 o 
   1  10   3      204.81      206.81     39.46 o 
   2  10   3       30.29       59.99     34.64 o 
   3  10   3      256.12      270.21     44.03 o 
   4  10   3       48.19       58.80     39.75 o 
   5  10   3       77.98       43.58     31.76 o 
   6  10   3      163.28      171.55     39.53 o 
  -4  11   3       89.31       55.89     42.60 o 
  -3  11   3       35.81      114.94     38.56 o 
  -2  11   3       18.69      117.16     52.29 o 
  -1  11   3       78.43      140.80     53.35 o 
   0  11   3       24.98       51.19     39.12 o 
   1  11   3      162.61      132.93     46.36 o 
   2  11   3       41.68       48.79     41.99 o 
   3  11   3      127.59      149.33     43.79 o 
 -14   0   4        1.84       56.83     49.26 o 
 -13   0   4       26.95       93.36     47.33 o 
 -12   0   4      242.14      221.14     46.45 o 
 -11   0   4      118.34      128.68     39.43 o 
 -10   0   4      142.14      163.13     38.62 o 
  -9   0   4      363.34      304.69     74.18 o 
  -8   0   4       73.77       53.48     29.63 o 
  -7   0   4        7.65       32.58     26.12 o 
  -6   0   4     1397.51     1336.77     83.69 o 
  -5   0   4     2580.74     2607.49    149.16 o 
  -4   0   4      190.97      184.68     23.11 o 
  -3   0   4      346.40      338.57     33.03 o 
  -2   0   4      148.82      213.11     36.72 o 
  -1   0   4     3366.98     2485.18     53.60 o 
   0   0   4     2970.37     2425.17     73.66 o 
   1   0   4       61.10       41.37     26.71 o 
   2   0   4      263.80      334.90     39.12 o 
   3   0   4      174.39      149.09     35.84 o 
   4   0   4       71.54       65.48     21.24 o 
   5   0   4     1659.55     1637.03    145.28 o 
   6   0   4        3.11       33.96     19.90 o 
   7   0   4      293.39      222.63     49.11 o 
   8   0   4      821.71      822.51     86.66 o 
   9   0   4     1402.16     1537.79     95.51 o 
  10   0   4       85.27       76.87     74.20 o 
  11   0   4      199.38      181.96     57.60 o 
  12   0   4       46.82       57.53     62.86 o 
 -14   1   4       34.68       48.88     36.03 o 
 -13   1   4       92.94      116.83     32.80 o 
 -12   1   4       40.14       81.14     31.51 o 
 -11   1   4       46.40       80.81     30.87 o 
 -10   1   4      126.14      159.51     24.97 o 
  -9   1   4      380.37      359.08     29.05 o 
  -8   1   4      548.12      577.03     29.97 o 
  -7   1   4      419.07      514.72     48.81 o 
  -6   1   4      487.52      543.59     33.90 o 
  -5   1   4     4010.23     4132.95     29.22 o 
  -4   1   4      107.25      125.41     13.41 o 
  -3   1   4      366.62      338.13     28.45 o 
  -2   1   4     1336.85     1195.74     60.50 o 
  -1   1   4     1993.37     1919.32     66.42 o 
   0   1   4     1042.96     1001.99     29.14 o 
   1   1   4      181.97      150.85     38.21 o 
   2   1   4     2504.22     2402.16     82.28 o 
   3   1   4      174.80      184.74     20.27 o 
   4   1   4      112.17      107.27     14.66 o 
   5   1   4      142.17      166.22     17.00 o 
   6   1   4      290.35      253.93     34.76 o 
   7   1   4      201.18      189.45     45.42 o 
   8   1   4      124.05      117.85     35.18 o 
   9   1   4      109.30       86.83     36.18 o 
  10   1   4       44.50      113.02     47.01 o 
  11   1   4      216.98      230.52    106.43 o 
  12   1   4        8.63       -2.96     49.61 o 
 -13   2   4       43.72       29.81     30.46 o 
 -12   2   4      183.95      149.33     32.30 o 
 -11   2   4      125.06      162.94     28.83 o 
 -10   2   4      313.21      392.92     51.83 o 
  -9   2   4      214.10      215.41     32.60 o 
  -8   2   4        3.64       58.95     20.66 o 
  -7   2   4      595.98      610.79     34.58 o 
  -6   2   4      754.97      778.69     20.10 o 
  -5   2   4      189.85      148.90     22.32 o 
  -4   2   4     1471.79     1515.05     43.42 o 
  -3   2   4      691.76      708.49     22.43 o 
  -2   2   4      291.17      310.37     17.03 o 
  -1   2   4      541.41      560.42     22.23 o 
   0   2   4     1502.68     1453.38     48.65 o 
   1   2   4     6631.86     5997.85     45.26 o 
   2   2   4     1434.34     1471.44     29.63 o 
   3   2   4      298.19      311.99     23.40 o 
   4   2   4      155.61      155.31     28.34 o 
   5   2   4      210.50      239.35     24.27 o 
   6   2   4       50.82       79.68     23.23 o 
   7   2   4      454.34      430.59     49.41 o 
   8   2   4      159.65      225.51     52.26 o 
   9   2   4      444.73      437.47     54.13 o 
  10   2   4      504.31      454.14     55.81 o 
  11   2   4       90.94       52.31     55.50 o 
  12   2   4        0.81       20.01     45.84 o 
 -13   3   4      182.33      181.31     42.73 o 
 -12   3   4       45.16       63.67     31.87 o 
 -11   3   4      258.45      265.06     39.75 o 
 -10   3   4       45.97       62.74     31.44 o 
  -9   3   4       19.51      136.33     36.01 o 
  -8   3   4      118.23      109.31     31.74 o 
  -7   3   4       65.65       97.14     22.96 o 
  -6   3   4      452.05      417.59     35.34 o 
  -5   3   4      333.97      360.49     23.05 o 
  -4   3   4      709.58      720.61     33.84 o 
  -3   3   4      758.77      787.79     23.10 o 
  -2   3   4       70.83       74.72     13.06 o 
  -1   3   4      419.35      466.25     20.89 o 
   0   3   4     2215.25     2188.64    105.17 o 
   1   3   4       78.06      115.01     12.45 o 
   2   3   4      483.63      472.12     23.79 o 
   3   3   4     1395.03     1398.92     65.41 o 
   4   3   4      629.59      665.14     27.21 o 
   5   3   4      152.70      117.54     22.92 o 
   6   3   4      199.22      189.40     25.31 o 
   7   3   4      753.31      741.53     46.45 o 
   8   3   4       27.76       54.71     26.96 o 
   9   3   4       65.41       58.31     27.50 o 
  10   3   4      185.51      225.44     93.38 o 
  11   3   4       52.16      170.18     51.58 o 
  12   3   4       23.71       60.19     47.25 o 
 -13   4   4       51.78       76.50     79.04 o 
 -12   4   4       17.73      115.92     42.28 o 
 -11   4   4      160.35      185.57     39.00 o 
 -10   4   4       57.80       56.21     28.11 o 
  -9   4   4      130.23      145.23     28.96 o 
  -8   4   4      560.32      529.62     37.90 o 
  -7   4   4      418.39      469.48     33.53 o 
  -6   4   4      239.52      226.36     17.79 o 
  -5   4   4      583.58      573.39     20.88 o 
  -4   4   4      222.77      220.87     21.47 o 
  -3   4   4      321.55      283.85     21.25 o 
  -2   4   4       72.49       77.87     12.34 o 
  -1   4   4       85.25       73.18     14.49 o 
   0   4   4      224.06      228.52     19.15 o 
   1   4   4       75.94      104.78     27.96 o 
   2   4   4        6.39       23.27     19.69 o 
   3   4   4      663.93      705.11     30.92 o 
   4   4   4       24.78       31.87     19.19 o 
   5   4   4      284.87      271.25     27.17 o 
   6   4   4      931.87      961.66     58.58 o 
   7   4   4      254.55      227.62     30.28 o 
   8   4   4      162.68      164.50     28.14 o 
   9   4   4       84.95      149.58     34.68 o 
  10   4   4      222.54      165.99     40.91 o 
  11   4   4      101.25       91.83     48.96 o 
 -12   5   4       20.47      111.16     87.40 o 
 -11   5   4       86.85       59.46     46.28 o 
 -10   5   4      181.28      196.54     49.97 o 
  -9   5   4      409.09      358.11     49.40 o 
  -8   5   4       28.72       52.12     53.51 o 
  -7   5   4      426.05      406.59     36.99 o 
  -6   5   4      279.74      256.21     20.60 o 
  -5   5   4     1672.73     1703.18     67.30 o 
  -4   5   4      890.99      938.99     23.07 o 
  -3   5   4      246.82      212.55     18.30 o 
  -2   5   4      416.36      398.26     22.49 o 
  -1   5   4       90.26      114.03     18.29 o 
   0   5   4      359.06      371.53     36.57 o 
   1   5   4      179.13      219.89     20.79 o 
   2   5   4      631.41      657.00     31.36 o 
   3   5   4       42.55       72.53     22.45 o 
   4   5   4      916.24     1049.49     35.56 o 
   5   5   4      278.18      235.29     25.90 o 
   6   5   4      623.85      699.06     39.82 o 
   7   5   4       61.09       64.43     21.22 o 
   8   5   4      589.28      601.55     36.15 o 
   9   5   4      142.02      103.90     49.98 o 
  10   5   4       35.62       88.58     34.33 o 
  11   5   4       48.18       54.31     64.41 o 
 -12   6   4       49.22      149.13     87.16 o 
 -11   6   4       46.65       94.09     62.17 o 
 -10   6   4      128.69      158.65     49.18 o 
  -9   6   4       99.00       99.70     34.08 o 
  -8   6   4       92.69      124.04     68.82 o 
  -7   6   4       38.11      113.93     54.29 o 
  -6   6   4       46.06       61.67     24.01 o 
  -5   6   4      270.24      291.51     37.91 o 
  -4   6   4      369.14      368.05     59.75 o 
  -3   6   4      702.69      682.88     30.02 o 
  -2   6   4       92.72      126.90     19.17 o 
  -1   6   4       22.62       50.03     16.66 o 
   0   6   4       97.17       97.19     26.85 o 
   1   6   4      185.10      173.76     28.07 o 
   2   6   4       30.97       53.54     25.74 o 
   3   6   4       81.50       73.90     25.38 o 
   4   6   4      325.92      324.70     32.56 o 
   5   6   4       21.48       48.37     25.19 o 
   6   6   4      315.46      299.17     30.08 o 
   7   6   4      143.93      158.51     27.39 o 
   8   6   4       86.49      146.46     35.82 o 
   9   6   4        0.17       68.67     45.41 o 
  10   6   4       13.62       84.62     48.21 o 
 -11   7   4       23.82       60.06     84.08 o 
 -10   7   4      156.83      106.18     46.95 o 
  -9   7   4       92.58      120.98     71.84 o 
  -8   7   4        2.08       47.02     52.56 o 
  -7   7   4       20.10       57.20     34.39 o 
  -6   7   4      484.23      467.57     43.05 o 
  -5   7   4      836.19      803.58     35.15 o 
  -4   7   4       74.64       83.95     22.68 o 
  -3   7   4      174.12      151.80     28.36 o 
  -2   7   4      375.82      376.47     35.96 o 
  -1   7   4        7.26       48.34     24.38 o 
   0   7   4      289.44      291.05     30.22 o 
   1   7   4       23.04      108.98     31.14 o 
   2   7   4       63.40       56.23     32.68 o 
   3   7   4      206.04      235.95     30.49 o 
   4   7   4      170.91      197.96     29.72 o 
   5   7   4      228.74      219.17     26.73 o 
   6   7   4      197.87      157.98     34.00 o 
   7   7   4       66.39       91.33     29.27 o 
   8   7   4       71.10       68.64     37.36 o 
   9   7   4       77.46       79.19     43.73 o 
 -10   8   4        7.56       65.05     70.45 o 
  -9   8   4       71.82       33.67     76.00 o 
  -8   8   4      105.63      162.97     58.00 o 
  -7   8   4       57.34       77.83     35.04 o 
  -6   8   4      178.45      208.26     33.35 o 
  -5   8   4       41.46       93.87     31.24 o 
  -4   8   4       10.06       42.87     31.57 o 
  -3   8   4      221.96      188.06     32.30 o 
  -2   8   4      617.64      579.72     60.80 o 
  -1   8   4      226.24      270.36     36.91 o 
   0   8   4      210.06      203.26     33.05 o 
   1   8   4      225.13      229.72     34.41 o 
   2   8   4      194.39      190.97     48.94 o 
   3   8   4      226.50      193.48     52.10 o 
   4   8   4       94.33      114.60     30.75 o 
   5   8   4        0.99       30.03     29.91 o 
   6   8   4       40.35       87.76     33.24 o 
   7   8   4       11.22       88.24     35.66 o 
   8   8   4        3.88      104.27     61.62 o 
  -8   9   4       19.99        2.73     91.63 o 
  -7   9   4        6.00       75.63     72.28 o 
  -6   9   4      326.69      234.75     48.96 o 
  -5   9   4       42.81       63.80     31.22 o 
  -4   9   4      122.06      123.16     33.96 o 
  -3   9   4      378.23      336.78     40.28 o 
  -2   9   4      188.83      191.52     34.13 o 
  -1   9   4       64.34      101.18     33.50 o 
   0   9   4       13.00        3.26     30.16 o 
   1   9   4      138.87      152.84     38.31 o 
   2   9   4       50.33       39.11     32.12 o 
   3   9   4        4.90       53.63     34.73 o 
   4   9   4       59.98      100.09     39.00 o 
   5   9   4       25.54       44.42     33.09 o 
   6   9   4      111.70       82.08     34.23 o 
   7   9   4       28.88      116.92     34.62 o 
  -7  10   4       11.22       98.09     84.58 o 
  -6  10   4       70.46       93.79     34.07 o 
  -5  10   4        5.75       35.49     45.06 o 
  -4  10   4       74.39       78.76     40.01 o 
  -3  10   4       81.77      138.33     42.03 o 
  -2  10   4        9.04       87.59     36.29 o 
  -1  10   4      445.21      364.80     52.77 o 
   0  10   4       88.74      134.29     38.19 o 
   1  10   4        9.96       35.83     39.00 o 
   2  10   4      274.10      216.45     41.66 o 
   3  10   4       28.62       41.36     39.23 o 
   4  10   4       98.95      103.83     35.02 o 
   5  10   4       84.56       71.79     45.25 o 
  -4  11   4        4.11       26.39     36.69 o 
  -3  11   4       59.78      106.87     41.30 o 
  -2  11   4       27.44       67.61     54.89 o 
  -1  11   4       42.49       67.80     45.72 o 
   0  11   4       38.55       59.00     37.48 o 
   1  11   4       89.13       92.15     48.32 o 
   2  11   4       27.30       93.62     40.10 o 
 -14   0   5       45.35       95.75     44.41 o 
 -13   0   5       47.46       22.01     52.39 o 
 -12   0   5       97.72      158.28     46.35 o 
 -11   0   5      105.27      139.36     39.05 o 
 -10   0   5       68.52       74.31     31.80 o 
  -9   0   5      415.98      398.16     45.99 o 
  -8   0   5      176.53      140.25     37.42 o 
  -7   0   5      170.17      179.48     33.22 o 
  -6   0   5       15.20       50.31     21.11 o 
  -5   0   5      709.96      830.62     60.43 o 
  -4   0   5      215.58      230.55     29.99 o 
  -3   0   5     1258.75     1157.47     93.73 o 
  -2   0   5       69.74       59.13     22.11 o 
  -1   0   5     3185.90     2732.12    517.58 o 
   0   0   5       58.50       48.01     17.58 o 
   1   0   5     1450.43     1381.73     53.04 o 
   2   0   5     1650.14     1814.70     62.22 o 
   3   0   5     3196.11     3630.72     80.45 o 
   4   0   5        0.24       40.21     45.96 o 
   5   0   5       50.08       39.37     20.37 o 
   6   0   5      157.54      245.40     58.06 o 
   7   0   5      120.86       91.65     44.93 o 
   8   0   5      660.19      674.78     79.44 o 
   9   0   5      241.39      248.91     76.27 o 
  10   0   5      116.54       97.90     53.17 o 
  11   0   5       32.17      122.83     74.08 o 
  12   0   5       66.75       44.09     66.68 o 
 -14   1   5       57.71       46.96     30.03 o 
 -13   1   5       52.73       69.58     32.30 o 
 -12   1   5       99.59      118.02     31.39 o 
 -11   1   5      370.98      336.76     33.63 o 
 -10   1   5      138.56       92.55     22.18 o 
  -9   1   5     1172.69     1127.73     48.85 o 
  -8   1   5      303.26      324.50     26.47 o 
  -7   1   5      183.09      232.57     22.19 o 
  -6   1   5      161.71      133.09     27.49 o 
  -5   1   5     2990.63     3150.77     64.22 o 
  -4   1   5     1859.90     1810.25     41.07 o 
  -3   1   5     1110.11     1059.03    108.73 o 
  -2   1   5      513.76      466.75     20.92 o 
  -1   1   5     1725.28     1815.38     26.50 o 
   0   1   5     2788.00     2633.93     85.26 o 
   1   1   5      405.74      444.68     36.72 o 
   2   1   5     2609.70     2923.02     48.12 o 
   3   1   5       40.02       36.16     15.18 o 
   4   1   5       37.38       69.41     18.12 o 
   5   1   5       78.40       90.10     31.47 o 
   6   1   5       45.66       69.67     19.82 o 
   7   1   5      415.04      469.61     48.76 o 
   8   1   5       12.61       97.25     37.78 o 
   9   1   5       83.40      114.82     45.01 o 
  10   1   5      107.79       69.44     53.28 o 
  11   1   5       34.43      114.03     48.79 o 
  12   1   5       85.67      135.63     51.62 o 
 -13   2   5       74.32       88.60     31.74 o 
 -12   2   5        9.81       64.43     30.48 o 
 -11   2   5      100.71      132.35     29.20 o 
 -10   2   5      363.20      314.79     27.45 o 
  -9   2   5       95.79       93.37     26.13 o 
  -8   2   5      112.03      125.91     26.44 o 
  -7   2   5      339.37      372.25     29.72 o 
  -6   2   5      277.80      248.66     27.60 o 
  -5   2   5      216.13      197.13     14.17 o 
  -4   2   5     2185.04     2181.00    110.23 o 
  -3   2   5       35.92       74.57     21.45 o 
  -2   2   5      470.31      485.58     33.83 o 
  -1   2   5     1069.11     1058.69     24.87 o 
   0   2   5     2160.36     2130.23     46.61 o 
   1   2   5      270.84      294.66     39.19 o 
   2   2   5       15.69       21.03     15.77 o 
   3   2   5      913.52      894.86     39.77 o 
   4   2   5      422.00      379.59     33.19 o 
   5   2   5       93.03       91.49     21.18 o 
   6   2   5      134.14      191.19     36.80 o 
   7   2   5      409.98      454.16     41.82 o 
   8   2   5      951.36      880.85    103.87 o 
   9   2   5       41.65      120.58     43.80 o 
  10   2   5      315.52      296.22     52.47 o 
  11   2   5       81.05       91.48     42.83 o 
  12   2   5       29.01       97.15     51.28 o 
 -13   3   5       32.26       82.00     51.86 o 
 -12   3   5      108.08       85.91     44.24 o 
 -11   3   5      108.51      109.97     32.16 o 
 -10   3   5      645.14      565.95     73.49 o 
  -9   3   5       91.71       82.42     27.41 o 
  -8   3   5      143.99      168.52     38.50 o 
  -7   3   5       72.80      106.88     24.50 o 
  -6   3   5      836.10      922.96     36.96 o 
  -5   3   5      271.73      266.42     14.32 o 
  -4   3   5     2689.11     2584.68     51.18 o 
  -3   3   5      296.05      333.09     19.82 o 
  -2   3   5       21.46       38.29     11.46 o 
  -1   3   5     1020.27      962.85     42.79 o 
   0   3   5      102.60       96.25     22.27 o 
   1   3   5        6.56       11.94     12.58 o 
   2   3   5        4.38       53.11     32.13 o 
   3   3   5      142.92      126.69     19.30 o 
   4   3   5      179.93      185.08     23.74 o 
   5   3   5       56.26       91.77     21.15 o 
   6   3   5       39.43       49.49     21.49 o 
   7   3   5     1078.70      915.00     75.24 o 
   8   3   5      358.11      358.26     39.98 o 
   9   3   5      238.32      170.37     41.28 o 
  10   3   5       28.80       93.66     43.36 o 
  11   3   5      152.35      160.71     43.62 o 
 -13   4   5       24.88       45.99     53.57 o 
 -12   4   5      142.80      124.04     48.24 o 
 -11   4   5        8.95       61.21     43.37 o 
 -10   4   5      488.53      379.50     79.18 o 
  -9   4   5      126.62       96.97     62.65 o 
  -8   4   5      368.26      377.06     49.09 o 
  -7   4   5      249.07      342.53     57.63 o 
  -6   4   5      330.58      298.19     33.59 o 
  -5   4   5      452.75      445.18     20.54 o 
  -4   4   5      801.61      787.32     42.80 o 
  -3   4   5      153.31      143.44     13.06 o 
  -2   4   5      329.19      361.93     28.48 o 
  -1   4   5      442.49      469.13     25.23 o 
   0   4   5      107.29      123.40     19.71 o 
   1   4   5       56.92       82.49     16.55 o 
   2   4   5      179.97      156.52     46.41 o 
   3   4   5      397.42      437.76     38.06 o 
   4   4   5       88.30      111.21     22.39 o 
   5   4   5       42.06       85.90     23.24 o 
   6   4   5      379.29      365.00     31.55 o 
   7   4   5      973.90     1021.19     62.63 o 
   8   4   5       16.64       72.97     30.73 o 
   9   4   5      157.13      110.01     39.67 o 
  10   4   5       18.22       19.95     50.18 o 
  11   4   5       56.76       65.39     59.55 o 
 -12   5   5      133.35      103.47     46.61 o 
 -11   5   5       63.08      119.80     71.41 o 
 -10   5   5       13.75       -6.11     36.60 o 
  -9   5   5       11.57       67.88     42.84 o 
  -8   5   5       53.35      116.23     57.97 o 
  -7   5   5       56.39       83.68     44.63 o 
  -6   5   5       84.16       81.35     20.88 o 
  -5   5   5      405.75      472.18     30.01 o 
  -4   5   5      116.55      105.92     19.75 o 
  -3   5   5      205.31      228.99     49.99 o 
  -2   5   5      260.85      271.94     23.41 o 
  -1   5   5      331.00      328.92     23.85 o 
   0   5   5      605.50      632.67     36.43 o 
   1   5   5      805.70      810.71     69.98 o 
   2   5   5       34.55       87.85     49.31 o 
   3   5   5       52.16       87.61     23.17 o 
   4   5   5      110.83      132.67     26.97 o 
   5   5   5       45.99       48.79     18.84 o 
   6   5   5      265.21      261.67     26.51 o 
   7   5   5      202.23      209.95     28.05 o 
   8   5   5      115.60      144.16     29.31 o 
   9   5   5      119.92      111.41     32.52 o 
  10   5   5       65.53      137.05     57.99 o 
 -12   6   5       27.18       -9.52     66.87 o 
 -11   6   5      123.12      158.64     55.25 o 
 -10   6   5      113.28       94.04     42.36 o 
  -9   6   5      263.78      259.08     58.24 o 
  -8   6   5       46.29       44.38     59.12 o 
  -7   6   5      350.94      393.21     55.73 o 
  -6   6   5      340.52      399.16     31.34 o 
  -5   6   5      295.25      294.38     25.74 o 
  -4   6   5       79.41       39.83     20.55 o 
  -3   6   5      165.01      175.40     28.72 o 
  -2   6   5       58.45       63.99     19.06 o 
  -1   6   5       92.97       77.89     19.09 o 
   0   6   5       47.28       61.21     17.27 o 
   1   6   5      402.80      408.06     51.38 o 
   2   6   5      182.01      192.79     39.84 o 
   3   6   5      222.30      354.24     45.48 o 
   4   6   5       76.84      114.86     25.41 o 
   5   6   5       71.19       88.64     25.53 o 
   6   6   5      558.77      660.48     37.87 o 
   7   6   5       53.00       99.39     27.59 o 
   8   6   5       52.27      121.66     36.03 o 
   9   6   5       63.26       59.19     37.71 o 
  10   6   5        6.26       53.70     39.07 o 
 -11   7   5        1.78       49.42     48.74 o 
 -10   7   5        6.94       71.12     45.57 o 
  -9   7   5      258.24      260.34     70.34 o 
  -8   7   5       32.54      157.64     73.06 o 
  -7   7   5      133.15       94.69     30.67 o 
  -6   7   5       27.56       54.63     22.11 o 
  -5   7   5      648.95      573.77     45.54 o 
  -4   7   5      559.48      541.31     32.55 o 
  -3   7   5      385.75      392.79     30.90 o 
  -2   7   5      100.09      147.21     33.62 o 
  -1   7   5      119.68      125.10     29.69 o 
   0   7   5       74.24       85.34     24.05 o 
   1   7   5      169.59      144.15     33.36 o 
   2   7   5       61.81       42.85     29.26 o 
   3   7   5       39.88       42.63     27.56 o 
   4   7   5       56.15       51.05     26.36 o 
   5   7   5       13.02       83.36     31.96 o 
   6   7   5       75.75      104.53     31.64 o 
   7   7   5       37.98       50.77     29.81 o 
   8   7   5       53.88       85.27     39.53 o 
   9   7   5       71.56      135.72     58.18 o 
 -10   8   5       39.56       83.26     43.88 o 
  -9   8   5      131.26      117.22     49.84 o 
  -8   8   5       14.30       85.04     71.73 o 
  -7   8   5      327.60      494.95    103.49 o 
  -6   8   5       13.50       50.77     31.03 o 
  -5   8   5      152.79      104.58     28.29 o 
  -4   8   5       76.27       84.42     33.28 o 
  -3   8   5       62.82       86.36     31.80 o 
  -2   8   5      138.39      152.50     32.65 o 
  -1   8   5       85.05       69.69     33.90 o 
   0   8   5      298.92      342.39     42.80 o 
   1   8   5       91.20      125.50     33.30 o 
   2   8   5       71.88       88.37     32.83 o 
   3   8   5      178.62      202.65     42.16 o 
   4   8   5       56.41       89.37     30.73 o 
   5   8   5      378.76      391.73     37.75 o 
   6   8   5        2.23       43.33     27.75 o 
   7   8   5        8.15       92.47     32.90 o 
   8   8   5       11.44       79.13     40.78 o 
  -8   9   5      189.80      148.01     74.53 o 
  -7   9   5       73.16       97.19     69.87 o 
  -6   9   5        7.77       61.90     33.51 o 
  -5   9   5      142.11      131.92     38.53 o 
  -4   9   5      137.32      186.61     36.29 o 
  -3   9   5      153.79      142.72     35.12 o 
  -2   9   5      180.90      135.93     31.09 o 
  -1   9   5      354.17      251.21     70.16 o 
   0   9   5      200.86      184.71     39.72 o 
   1   9   5      203.71      138.42     34.78 o 
   2   9   5       64.83       53.78     33.82 o 
   3   9   5       44.20       64.41     33.01 o 
   4   9   5       51.80      128.63     42.84 o 
   5   9   5       57.68      139.18     44.80 o 
   6   9   5        2.13       61.35     36.58 o 
  -6  10   5       25.95       56.06     41.40 o 
  -5  10   5      120.85      120.68     38.28 o 
  -4  10   5       81.29       97.18     40.13 o 
  -3  10   5      100.93      124.11     37.13 o 
  -2  10   5       17.90       93.46     49.04 o 
  -1  10   5       58.55       43.44     63.16 o 
   0  10   5       19.71       61.37     38.79 o 
   1  10   5      136.30       91.92     34.43 o 
   2  10   5       62.63       58.63     41.93 o 
   3  10   5      145.21      120.57     45.58 o 
   4  10   5       23.71       17.61     39.20 o 
   5  10   5        7.49       95.43     43.99 o 
  -3  11   5       25.89      110.84     56.99 o 
  -2  11   5       50.88       68.09     58.46 o 
  -1  11   5       85.10       97.12     40.60 o 
   0  11   5      181.99      158.07     43.49 o 
   1  11   5        5.27       99.86     49.04 o 
 -14   0   6       10.86      109.98     49.98 o 
 -13   0   6       23.27      120.34     51.89 o 
 -12   0   6        0.00      113.02     52.33 o 
 -11   0   6       15.10       57.92     33.95 o 
 -10   0   6       25.92       34.65     32.35 o 
  -9   0   6     1679.21     1819.30    106.50 o 
  -8   0   6      170.17      203.17     42.01 o 
  -7   0   6        1.96       42.46     24.65 o 
  -6   0   6      187.26      154.38     29.11 o 
  -5   0   6      242.99      238.68     36.11 o 
  -4   0   6      513.63      481.40     42.62 o 
  -3   0   6     1745.73     1997.70    195.73 o 
  -2   0   6      432.70      448.44     35.17 o 
  -1   0   6     2394.61     2057.14    362.19 o 
   0   0   6     3450.65     3603.06     60.78 o 
   1   0   6      960.43     1016.19     52.46 o 
   2   0   6     7139.93     6660.90     89.73 o 
   3   0   6     1465.34     1566.78     67.73 o 
   4   0   6        0.31       59.19     37.32 o 
   5   0   6      134.18       83.74     42.69 o 
   6   0   6      176.03      251.26     62.36 o 
   7   0   6       19.84       14.30     49.55 o 
   8   0   6        2.98       52.56     44.63 o 
   9   0   6      366.84      557.04     99.90 o 
  10   0   6       92.92      119.60     69.17 o 
  11   0   6      120.35       73.32     62.37 o 
 -13   1   6       15.17       61.57     32.68 o 
 -12   1   6      127.09      156.81     33.33 o 
 -11   1   6      423.88      368.83     36.19 o 
 -10   1   6     1184.33     1193.81     43.24 o 
  -9   1   6     1482.42     1430.39     46.67 o 
  -8   1   6      522.13      514.39     61.12 o 
  -7   1   6      377.22      480.78     80.18 o 
  -6   1   6      719.27      672.27     26.51 o 
  -5   1   6      847.42      823.19     28.56 o 
  -4   1   6      823.01     1038.74    145.72 o 
  -3   1   6      574.89      608.94     39.64 o 
  -2   1   6       27.08       61.07     15.67 o 
  -1   1   6     1047.37      927.45     30.66 o 
   0   1   6     1554.09     1395.27     99.33 o 
   1   1   6      163.95      172.09     16.85 o 
   2   1   6      232.27      227.84     69.93 o 
   3   1   6      192.10      256.18     34.58 o 
   4   1   6      379.35      391.43     46.30 o 
   5   1   6       26.24       31.82     19.27 o 
   6   1   6      221.16      252.69     64.96 o 
   7   1   6      173.20      200.27     74.96 o 
   8   1   6      444.46      377.17     46.02 o 
   9   1   6      972.99      894.43     63.16 o 
  10   1   6      813.42     1121.38    135.22 o 
  11   1   6      228.34      247.93     88.99 o 
 -13   2   6       62.84       68.35     52.89 o 
 -12   2   6       90.74       59.55     43.60 o 
 -11   2   6        2.82       77.14     29.44 o 
 -10   2   6      492.34      501.61     46.69 o 
  -9   2   6      217.03      219.10     34.68 o 
  -8   2   6      446.15      525.60     36.86 o 
  -7   2   6       91.01      117.28     26.75 o 
  -6   2   6       37.99       58.69     14.15 o 
  -5   2   6      556.05      584.62     23.98 o 
  -4   2   6     1196.76     1388.19     28.66 o 
  -3   2   6       66.27       72.92     16.93 o 
  -2   2   6      205.23      171.70     19.17 o 
  -1   2   6      424.50      437.36     19.70 o 
   0   2   6      164.45      157.65     12.39 o 
   1   2   6      547.53      548.21     35.18 o 
   2   2   6     1438.09     1465.31     39.33 o 
   3   2   6     1334.02     1296.66     42.45 o 
   4   2   6     1075.12     1163.77    115.51 o 
   5   2   6       71.76       72.99     22.13 o 
   6   2   6       38.01       51.66     21.48 o 
   7   2   6      258.21      238.37     44.54 o 
   8   2   6       24.25       71.15     43.84 o 
   9   2   6      108.79      109.22     45.49 o 
  10   2   6      391.61      402.53     55.08 o 
  11   2   6        2.15       12.93     27.42 o 
 -13   3   6       20.53       46.24     42.89 o 
 -12   3   6       15.18       43.51     56.23 o 
 -11   3   6       69.20      107.62     62.86 o 
 -10   3   6      587.97      528.02     58.79 o 
  -9   3   6       25.48       69.76     35.53 o 
  -8   3   6      626.51      725.58     60.94 o 
  -7   3   6      106.26      141.56     40.64 o 
  -6   3   6        6.47       58.47     15.60 o 
  -5   3   6       61.27       67.95     14.69 o 
  -4   3   6      592.12      716.93     29.56 o 
  -3   3   6      456.05      431.91     31.15 o 
  -2   3   6      419.50      390.23     19.74 o 
  -1   3   6      791.49      864.10     46.64 o 
   0   3   6      284.66      309.65     18.08 o 
   1   3   6      244.88      265.48     36.26 o 
   2   3   6      189.20      175.90     23.14 o 
   3   3   6      237.64      240.80     26.69 o 
   4   3   6     1424.46     1493.32     43.00 o 
   5   3   6       49.05       89.50     25.80 o 
   6   3   6      181.32      190.18     28.01 o 
   7   3   6      301.40      268.26     34.96 o 
   8   3   6       60.69      115.96     46.10 o 
   9   3   6      431.25      498.84     86.89 o 
  10   3   6       86.96       88.16     49.18 o 
  11   3   6      122.80      194.43     65.42 o 
 -13   4   6      230.92      202.81     66.83 o 
 -12   4   6       17.74        8.48     47.23 o 
 -11   4   6       81.67       35.98     41.64 o 
 -10   4   6      437.21      356.17     77.86 o 
  -9   4   6      266.34      335.97     58.05 o 
  -8   4   6       79.13       86.08     38.05 o 
  -7   4   6       69.38      143.18     37.48 o 
  -6   4   6      144.74      168.30     18.06 o 
  -5   4   6      456.32      459.91     21.75 o 
  -4   4   6       87.60      109.60     20.50 o 
  -3   4   6       29.64       52.24     12.18 o 
  -2   4   6      273.04      272.68     26.09 o 
  -1   4   6      719.94      712.31     27.28 o 
   0   4   6       48.40       49.40     14.54 o 
   1   4   6       77.86       49.84     24.98 o 
   2   4   6      369.11      468.40     31.58 o 
   3   4   6      386.56      432.42     39.94 o 
   4   4   6      567.94      536.93     34.64 o 
   5   4   6     1035.92     1061.16     86.46 o 
   6   4   6       69.93       79.78     23.45 o 
   7   4   6      218.82      172.32     27.26 o 
   8   4   6      171.89      178.52     49.72 o 
   9   4   6       59.69       78.39     41.65 o 
  10   4   6       68.83       49.53     47.14 o 
 -12   5   6       53.07       67.58     46.22 o 
 -11   5   6       86.03       51.67     54.76 o 
 -10   5   6       16.56       43.94     44.98 o 
  -9   5   6       80.87       60.87     79.64 o 
  -8   5   6      133.49      150.57     43.95 o 
  -7   5   6       60.18      139.62     85.05 o 
  -6   5   6      223.77      194.02     23.33 o 
  -5   5   6       17.76       49.64     20.91 o 
  -4   5   6       30.79       54.90     21.03 o 
  -3   5   6      130.51      134.63     30.98 o 
  -2   5   6       56.82       65.18     17.93 o 
  -1   5   6      117.78      148.00     38.18 o 
   0   5   6      228.35      211.20     33.88 o 
   1   5   6      136.32      132.12     45.08 o 
   2   5   6      687.73      719.56     50.59 o 
   3   5   6      122.00      104.91     54.02 o 
   4   5   6      296.38      335.69     36.09 o 
   5   5   6      147.68       90.47     24.42 o 
   6   5   6      328.02      354.01     32.57 o 
   7   5   6       23.94       66.11     25.49 o 
   8   5   6       56.04       77.08     25.44 o 
   9   5   6       73.61       45.14     39.67 o 
  10   5   6      102.99       70.65     50.07 o 
 -11   6   6       28.59       77.43     46.33 o 
 -10   6   6      103.56       70.84     47.46 o 
  -9   6   6      199.46      154.59     31.83 o 
  -8   6   6       59.02       94.19     37.36 o 
  -7   6   6      111.11       62.09     31.82 o 
  -6   6   6      549.31      590.58     33.60 o 
  -5   6   6      172.77      185.29     36.78 o 
  -4   6   6      163.49      166.99     23.91 o 
  -3   6   6       67.90       55.41     21.83 o 
  -2   6   6       10.41       42.52     18.75 o 
  -1   6   6       96.51       76.60     20.44 o 
   0   6   6      122.82      117.95     24.12 o 
   1   6   6      138.49      112.05     33.75 o 
   2   6   6      498.21      488.09     53.25 o 
   3   6   6        4.61       63.06     27.25 o 
   4   6   6      104.11      128.77     34.94 o 
   5   6   6      152.03      202.32     32.43 o 
   6   6   6      197.61      237.93     33.62 o 
   7   6   6       26.28       81.74     28.20 o 
   8   6   6       27.35       50.08     30.54 o 
   9   6   6        5.33       87.42     49.23 o 
 -11   7   6       58.97      126.03     56.50 o 
 -10   7   6        6.14      136.03     42.07 o 
  -9   7   6       35.34       22.97     37.34 o 
  -8   7   6      295.09      306.89     50.74 o 
  -7   7   6       54.04       91.16     45.22 o 
  -6   7   6       13.30       60.96     23.94 o 
  -5   7   6      318.24      296.72     27.49 o 
  -4   7   6      150.94      172.59     24.30 o 
  -3   7   6       43.08       61.20     21.91 o 
  -2   7   6       18.40       78.54     22.07 o 
  -1   7   6       77.34       94.67     53.18 o 
   0   7   6       52.67       88.41     31.93 o 
   1   7   6      207.61      243.68     36.72 o 
   2   7   6      204.53      183.35     33.33 o 
   3   7   6      614.27      611.36     46.28 o 
   4   7   6       81.56       80.98     32.25 o 
   5   7   6      142.31      126.71     31.01 o 
   6   7   6       81.30       84.83     29.07 o 
   7   7   6       14.21       38.42     30.15 o 
   8   7   6       41.06       72.00     34.32 o 
  -9   8   6       17.73       32.20     41.27 o 
  -8   8   6       81.42      127.46     51.52 o 
  -7   8   6       88.88      103.24     56.15 o 
  -6   8   6       86.51       71.23     32.51 o 
  -5   8   6      276.10      308.49     41.39 o 
  -4   8   6       47.41      109.35     47.49 o 
  -3   8   6       51.24       65.11     29.30 o 
  -2   8   6      159.55      167.71     32.85 o 
  -1   8   6       74.64      102.04     42.39 o 
   0   8   6      172.63      194.08     41.13 o 
   1   8   6       91.19      105.02     34.15 o 
   2   8   6       69.68       89.45     34.13 o 
   3   8   6       52.35       17.80     29.08 o 
   4   8   6       68.92       57.44     37.11 o 
   5   8   6       14.09       28.71     36.36 o 
   6   8   6       17.71       48.75     31.07 o 
   7   8   6       64.56       65.31     33.35 o 
  -8   9   6      166.66      124.80     63.26 o 
  -7   9   6       22.33      110.62     73.45 o 
  -6   9   6        0.41       31.06     35.37 o 
  -5   9   6      100.45       73.99     34.41 o 
  -4   9   6       17.35       36.97     35.14 o 
  -3   9   6       70.02       82.58     34.34 o 
  -2   9   6        3.54       50.63     42.57 o 
  -1   9   6       73.16       83.84     51.21 o 
   0   9   6       62.71      120.19     36.34 o 
   1   9   6      158.52      173.22     43.25 o 
   2   9   6      164.30      142.81     39.69 o 
   3   9   6       69.61      134.50     38.50 o 
   4   9   6      117.26      195.33     50.19 o 
   5   9   6       27.11       87.70     40.54 o 
   6   9   6        2.78       90.48     43.31 o 
  -6  10   6      152.46      154.01     58.80 o 
  -5  10   6       17.54      100.70     39.79 o 
  -4  10   6       19.85       59.30     36.98 o 
  -3  10   6      184.56      166.63     46.22 o 
  -2  10   6       71.14      143.60     57.20 o 
  -1  10   6       11.60       91.31     51.56 o 
   0  10   6      163.09      178.34     46.80 o 
   1  10   6       47.00       74.43     47.56 o 
   2  10   6      103.37      108.94     40.52 o 
   3  10   6      108.51      121.03     42.19 o 
   4  10   6        3.12       48.40     43.34 o 
 -13   0   7      212.34      202.81     62.62 o 
 -12   0   7      105.33      121.48     39.67 o 
 -11   0   7       74.40      129.46     87.13 o 
 -10   0   7       45.38       70.90     38.86 o 
  -9   0   7     2302.23     2267.65    110.09 o 
  -8   0   7       32.89      144.88     54.96 o 
  -7   0   7      389.02      353.51     45.19 o 
  -6   0   7      115.37      191.20     68.20 o 
  -5   0   7      254.55      277.85     36.20 o 
  -4   0   7      356.49      401.02     40.37 o 
  -3   0   7      381.67      379.56     36.06 o 
  -2   0   7       62.67      139.74     30.93 o 
  -1   0   7      572.31      528.39    134.99 o 
   0   0   7     8102.69     7678.40     79.48 o 
   1   0   7     1252.61     1369.85     59.75 o 
   2   0   7     1140.97     1109.37     57.56 o 
   3   0   7       24.39       61.53     35.25 o 
   4   0   7       20.22       57.19     37.99 o 
   5   0   7      263.26      369.42     64.61 o 
   6   0   7       46.14      113.69     55.06 o 
   7   0   7       99.64      105.74     47.24 o 
   8   0   7      542.53      536.54     93.71 o 
   9   0   7      128.48      223.87     64.98 o 
  10   0   7        0.14      130.91     83.86 o 
  11   0   7      140.23      130.46     81.86 o 
 -13   1   7       63.51       62.52     49.08 o 
 -12   1   7      104.41       26.04     49.44 o 
 -11   1   7       20.34       18.25     30.37 o 
 -10   1   7      350.06      387.79     38.47 o 
  -9   1   7       56.76       71.29     45.73 o 
  -8   1   7      385.15      389.37     49.73 o 
  -7   1   7      160.97      136.17     26.74 o 
  -6   1   7      414.12      427.99     39.48 o 
  -5   1   7      280.56      279.98     26.52 o 
  -4   1   7      605.01      693.81     53.04 o 
  -3   1   7     1095.70     1093.01     66.28 o 
  -2   1   7       84.61      114.38     17.86 o 
  -1   1   7     1177.10     1184.40    103.67 o 
   0   1   7      735.55      591.47     35.50 o 
   1   1   7      160.02      150.38     20.80 o 
   2   1   7      139.12      163.80     26.35 o 
   3   1   7      166.09      157.08     25.22 o 
   4   1   7       67.59       54.21     25.72 o 
   5   1   7       74.47       67.13     31.07 o 
   6   1   7       64.79       86.00     35.51 o 
   7   1   7       94.55      174.74     36.42 o 
   8   1   7      307.71      378.41     77.32 o 
   9   1   7      113.96      115.42     42.91 o 
  10   1   7      219.00      201.11     57.25 o 
  11   1   7        2.10       57.91     57.08 o 
 -13   2   7      101.76      109.16     46.20 o 
 -12   2   7      100.60       82.36     50.02 o 
 -11   2   7      229.26      192.56     97.99 o 
 -10   2   7      175.34      183.39     43.80 o 
  -9   2   7      887.85      872.84     56.71 o 
  -8   2   7      267.31      321.89     42.48 o 
  -7   2   7      123.41      139.54     28.03 o 
  -6   2   7      337.34      304.17     36.78 o 
  -5   2   7      105.71      126.13     24.12 o 
  -4   2   7      517.44      497.67     34.30 o 
  -3   2   7       79.46       92.08     17.48 o 
  -2   2   7      379.80      385.25     35.98 o 
  -1   2   7      103.43      129.13     27.22 o 
   0   2   7     1395.48     1549.34     37.95 o 
   1   2   7     2061.57     1829.38    102.97 o 
   2   2   7      564.34      632.88     31.72 o 
   3   2   7      329.85      340.09     31.39 o 
   4   2   7       32.66       41.21     25.93 o 
   5   2   7      196.31      239.62     62.92 o 
   6   2   7      134.96       44.10     33.07 o 
   7   2   7       84.78       95.71     37.14 o 
   8   2   7      107.88       51.53     32.32 o 
   9   2   7      137.16      195.93     44.43 o 
  10   2   7       54.40       99.68     48.87 o 
  11   2   7       14.46       69.76     75.50 o 
 -13   3   7      285.44      306.12     63.71 o 
 -12   3   7       78.44      175.13     59.35 o 
 -11   3   7       24.57      123.55     62.84 o 
 -10   3   7      161.09       97.66     41.34 o 
  -9   3   7       99.57      101.05     30.34 o 
  -8   3   7      975.22     1029.56     62.76 o 
  -7   3   7      206.15      250.77     38.76 o 
  -6   3   7      140.01      143.22     18.34 o 
  -5   3   7      459.82      445.99     37.43 o 
  -4   3   7      385.83      425.19     27.14 o 
  -3   3   7      187.91      177.19     18.90 o 
  -2   3   7      437.30      409.43     20.63 o 
  -1   3   7      152.49      138.19     18.26 o 
   0   3   7      688.91      704.75     25.92 o 
   1   3   7     1976.62     2072.76    174.68 o 
   2   3   7       57.05       63.97     20.91 o 
   3   3   7      143.76      187.45     27.80 o 
   4   3   7      222.05      210.61     41.90 o 
   5   3   7      125.08      119.56     23.46 o 
   6   3   7       44.43       75.80     41.24 o 
   7   3   7      114.77      110.11     37.22 o 
   8   3   7      157.22      162.25     44.82 o 
   9   3   7       73.21      113.67     52.06 o 
  10   3   7      234.36      182.61     56.75 o 
 -12   4   7      111.24      146.13     51.71 o 
 -11   4   7       16.13       29.21     43.26 o 
 -10   4   7      126.04      107.01     39.64 o 
  -9   4   7       46.73       90.79     40.56 o 
  -8   4   7      692.63      671.47     46.53 o 
  -7   4   7       13.67       85.11     35.72 o 
  -6   4   7       79.42       61.29     17.82 o 
  -5   4   7       50.34       49.66     16.61 o 
  -4   4   7       64.17       94.40     27.57 o 
  -3   4   7      409.58      414.92     28.93 o 
  -2   4   7      266.22      228.65     28.02 o 
  -1   4   7        9.59       18.00     20.65 o 
   0   4   7       18.05        7.46     25.01 o 
   1   4   7      190.28      175.74     35.02 o 
   2   4   7      282.37      290.86     94.20 o 
   3   4   7       46.23       50.14     21.14 o 
   4   4   7       37.59       52.27     29.85 o 
   5   4   7      234.66      217.05     27.25 o 
   6   4   7       46.09       87.07     24.23 o 
   7   4   7       88.87       98.29     37.54 o 
   8   4   7       52.75       61.38     41.36 o 
   9   4   7       27.32       65.73     45.11 o 
  10   4   7        4.46       77.98     48.87 o 
 -12   5   7       54.27       83.53     49.20 o 
 -11   5   7       12.15       56.15     42.06 o 
 -10   5   7        2.12       33.49     33.62 o 
  -9   5   7      102.72       39.82     30.58 o 
  -8   5   7      314.98      247.49     45.22 o 
  -7   5   7      470.36      480.83     53.15 o 
  -6   5   7       91.04       84.80     20.85 o 
  -5   5   7      140.84      141.50     36.71 o 
  -4   5   7      128.02      110.02     22.92 o 
  -3   5   7      131.55      131.76     28.67 o 
  -2   5   7       48.18       96.25     23.18 o 
  -1   5   7      551.88      507.02     47.44 o 
   0   5   7       36.84       50.87     32.25 o 
   1   5   7      928.65      949.43     66.40 o 
   2   5   7       27.60       33.71     33.69 o 
   3   5   7      447.27      465.32     91.35 o 
   4   5   7      130.46       77.23     34.52 o 
   5   5   7      169.28      111.91     42.08 o 
   6   5   7       25.02       55.39     29.09 o 
   7   5   7       21.73       72.00     28.71 o 
   8   5   7      110.88       83.56     54.30 o 
   9   5   7       24.00       26.68     46.98 o 
 -11   6   7       17.77        8.76     41.59 o 
 -10   6   7       40.30       72.52     42.32 o 
  -9   6   7        7.11       49.21     44.87 o 
  -8   6   7      353.88      389.44     50.97 o 
  -7   6   7      160.27      128.20     48.64 o 
  -6   6   7      180.65      161.64     23.86 o 
  -5   6   7       74.72      132.17     24.11 o 
  -4   6   7       25.23       45.45     23.34 o 
  -3   6   7      124.05      121.34     27.50 o 
  -2   6   7      580.48      624.33     31.28 o 
  -1   6   7      106.96       90.24     33.22 o 
   0   6   7       78.14       82.86     32.40 o 
   1   6   7       92.24       67.30     31.23 o 
   2   6   7      412.11      414.10     47.98 o 
   3   6   7       66.61       89.47     30.40 o 
   4   6   7       27.74       47.21     29.20 o 
   5   6   7      157.14      145.92     44.33 o 
   6   6   7       66.94       93.79     29.25 o 
   7   6   7       68.97       64.62     29.08 o 
   8   6   7       96.10      143.77     40.85 o 
   9   6   7       68.34      118.92     82.88 o 
 -10   7   7       31.59      115.05     42.87 o 
  -9   7   7       32.13       24.71     42.97 o 
  -8   7   7      202.44      139.97     51.82 o 
  -7   7   7      145.26      123.12     39.60 o 
  -6   7   7       25.15       69.37     22.92 o 
  -5   7   7      144.12      101.88     24.69 o 
  -4   7   7      139.35      119.50     23.86 o 
  -3   7   7      159.28      143.56     23.12 o 
  -2   7   7       69.96       77.87     27.55 o 
  -1   7   7       37.55       61.98     25.30 o 
   0   7   7       68.08       66.58     31.82 o 
   1   7   7      102.35       73.10     30.34 o 
   2   7   7      626.59      587.83     41.23 o 
   3   7   7       97.39      108.70     39.42 o 
   4   7   7       30.24       48.31     41.58 o 
   5   7   7       11.52       36.08     33.07 o 
   6   7   7       95.61      110.00     36.63 o 
   7   7   7        9.79       76.82     35.52 o 
   8   7   7       32.56       67.97     39.90 o 
  -9   8   7       44.45       43.14     49.65 o 
  -8   8   7       14.03      115.11     56.46 o 
  -7   8   7       23.38       23.12     32.40 o 
  -6   8   7      291.69      223.15     35.74 o 
  -5   8   7      288.85      259.54     38.20 o 
  -4   8   7      312.23      323.24     49.18 o 
  -3   8   7       52.92       85.21     29.38 o 
  -2   8   7       90.06       56.92     33.69 o 
  -1   8   7      165.76      187.91     47.12 o 
   0   8   7       13.45       30.65     30.62 o 
   1   8   7       60.63       70.29     36.02 o 
   2   8   7       79.36       92.45     35.03 o 
   3   8   7       61.79      155.72     67.53 o 
   4   8   7       25.35       76.27     36.20 o 
   5   8   7       46.29       36.39     33.88 o 
   6   8   7      301.85      349.05     49.96 o 
   7   8   7       14.39       60.16     46.15 o 
  -8   9   7       62.46      150.44     82.41 o 
  -7   9   7       71.80      127.82     81.65 o 
  -6   9   7      190.51      155.71     49.61 o 
  -5   9   7      227.57      154.88     50.33 o 
  -4   9   7       39.79       32.22     31.33 o 
  -3   9   7       29.24       43.83     41.75 o 
  -2   9   7       62.81       84.02     43.82 o 
  -1   9   7       32.35      152.07     49.40 o 
   0   9   7       35.33       59.76     34.98 o 
   1   9   7      201.52      286.56    101.73 o 
   2   9   7      268.94      365.55     51.93 o 
   3   9   7       29.04       86.73     41.00 o 
   4   9   7       69.84      114.87     38.65 o 
   5   9   7       96.79      139.75     50.06 o 
  -5  10   7      218.78      176.55     44.94 o 
  -4  10   7      207.99      290.46     60.04 o 
  -3  10   7       37.61       42.04     48.45 o 
  -2  10   7       53.31       49.55     47.28 o 
  -1  10   7       15.39       88.57     45.19 o 
   0  10   7       57.17       81.17     42.79 o 
   1  10   7       22.89       50.24     43.46 o 
   2  10   7      170.25      129.52     37.55 o 
   3  10   7       87.59      124.40     42.09 o 
 -13   0   8        2.38       25.59     78.26 o 
 -12   0   8        0.47       11.60     58.47 o 
 -11   0   8        9.13       28.41     64.02 o 
 -10   0   8      414.32      376.27    117.58 o 
  -9   0   8      513.95      527.22     57.25 o 
  -8   0   8      101.70      123.29     69.50 o 
  -7   0   8       28.22       91.16     31.47 o 
  -6   0   8      501.23      462.95     97.81 o 
  -5   0   8        7.28       94.17     30.50 o 
  -4   0   8       79.69      117.46     34.78 o 
  -3   0   8       68.82      136.76     35.32 o 
  -2   0   8      309.30      263.72     25.28 o 
  -1   0   8      388.95      351.85     30.33 o 
   0   0   8       32.37       51.81     29.41 o 
   1   0   8      100.93      117.30     34.59 o 
   2   0   8      851.98      829.34     54.51 o 
   3   0   8       43.84       32.88     33.57 o 
   4   0   8       21.27       54.56     43.29 o 
   5   0   8      113.18      171.20     54.31 o 
   6   0   8        2.12       39.24     40.35 o 
   7   0   8      106.73       49.43     51.84 o 
   8   0   8       79.50       35.22     46.94 o 
   9   0   8       73.10      119.31     68.34 o 
  10   0   8      397.05      258.33     75.94 o 
 -13   1   8       22.53       36.04     46.74 o 
 -12   1   8      180.82      202.81     57.79 o 
 -11   1   8       51.47       60.05     92.09 o 
 -10   1   8      122.27      114.85     28.43 o 
  -9   1   8      619.63      635.49     37.74 o 
  -8   1   8      460.66      466.95     50.21 o 
  -7   1   8      139.59      142.49     27.74 o 
  -6   1   8      313.94      311.78     34.82 o 
  -5   1   8      205.45      223.57     55.02 o 
  -4   1   8      209.89      205.61     29.97 o 
  -3   1   8      241.20      295.24     50.37 o 
  -2   1   8      255.06      222.76     26.87 o 
  -1   1   8      159.28      138.99     16.82 o 
   0   1   8     1295.61     1409.18     36.10 o 
   1   1   8      175.44       96.82     27.38 o 
   2   1   8      188.57      229.99     91.67 o 
   3   1   8      162.99      146.20     29.93 o 
   4   1   8      729.42      667.79    200.28 o 
   5   1   8      104.97       65.50     26.53 o 
   6   1   8       93.63      152.93     40.24 o 
   7   1   8       72.53       46.75     35.75 o 
   8   1   8       61.35      127.31     45.98 o 
   9   1   8       62.27       48.24     39.63 o 
  10   1   8       73.47       88.65     47.46 o 
 -13   2   8       20.44       15.68     56.13 o 
 -12   2   8        4.52       -4.15     51.99 o 
 -11   2   8      139.11      104.58     31.83 o 
 -10   2   8      347.80      251.48     38.22 o 
  -9   2   8      845.38      792.81     99.14 o 
  -8   2   8      513.64      505.09     37.94 o 
  -7   2   8      679.94      717.16     84.77 o 
  -6   2   8      470.56      449.83     30.30 o 
  -5   2   8      385.93      373.35     44.83 o 
  -4   2   8      349.59      359.06     27.70 o 
  -3   2   8       87.82      103.46     20.48 o 
  -2   2   8      386.05      361.14     23.66 o 
  -1   2   8       32.79       68.81     20.74 o 
   0   2   8      118.67      132.44     19.42 o 
   1   2   8      398.65      315.18     61.36 o 
   2   2   8      298.54      296.44     32.83 o 
   3   2   8      859.26      756.32     90.52 o 
   4   2   8       39.31       60.51     29.31 o 
   5   2   8      286.56      250.52     37.04 o 
   6   2   8      306.23      224.98     42.92 o 
   7   2   8       92.61      103.59     37.48 o 
   8   2   8       29.86       56.44     35.85 o 
   9   2   8       20.56       78.55     44.41 o 
  10   2   8        1.03      117.66     53.51 o 
 -13   3   8      165.41      166.40     87.04 o 
 -12   3   8       30.65       95.13     52.27 o 
 -11   3   8      132.47      149.25     30.20 o 
 -10   3   8      115.19       64.96     24.94 o 
  -9   3   8      279.75      286.36     49.70 o 
  -8   3   8      835.50      713.07     36.67 o 
  -7   3   8      295.36      330.69     32.82 o 
  -6   3   8      346.65      337.90     26.81 o 
  -5   3   8      227.21      272.36     29.24 o 
  -4   3   8       58.96       95.64     20.52 o 
  -3   3   8       20.86       42.39     15.37 o 
  -2   3   8       67.00       72.28     22.49 o 
  -1   3   8       32.55       58.23     17.81 o 
   0   3   8      419.01      422.19     42.82 o 
   1   3   8      434.12      437.36     57.84 o 
   2   3   8        0.99       44.94     29.95 o 
   3   3   8      852.57      794.39     78.57 o 
   4   3   8       77.18      110.44     28.92 o 
   5   3   8       36.88       94.39     33.45 o 
   6   3   8       61.59       51.69     31.15 o 
   7   3   8       19.79       64.85     39.53 o 
   8   3   8      110.40       97.72     45.74 o 
   9   3   8       53.15       89.46     40.33 o 
  10   3   8       18.32       22.73     50.05 o 
 -12   4   8       16.73       54.92     39.46 o 
 -11   4   8       62.79       68.30     48.55 o 
 -10   4   8       28.69       64.56     38.05 o 
  -9   4   8      191.50      198.28     36.85 o 
  -8   4   8      566.81      516.55     56.79 o 
  -7   4   8     1450.03     1360.70     84.69 o 
  -6   4   8       72.06       68.99     21.24 o 
  -5   4   8       95.54       87.25     18.37 o 
  -4   4   8      212.71      203.77     29.76 o 
  -3   4   8      376.49      319.28     35.80 o 
  -2   4   8      133.83      120.26     22.05 o 
  -1   4   8      120.46      160.25     32.37 o 
   0   4   8       35.51       28.53     21.38 o 
   1   4   8      555.16      502.95     84.09 o 
   2   4   8      699.17      618.91     49.25 o 
   3   4   8     1437.50     1381.77    129.44 o 
   4   4   8      470.80      507.26     97.89 o 
   5   4   8       95.18       93.53     39.26 o 
   6   4   8      178.27      183.84     40.91 o 
   7   4   8       41.53       85.77     34.66 o 
   8   4   8       30.15       31.84     41.47 o 
   9   4   8      155.21      133.29     51.53 o 
 -12   5   8       11.81      110.36     45.79 o 
 -11   5   8       10.74       59.22     34.99 o 
 -10   5   8      100.96       91.41     41.46 o 
  -9   5   8      564.98      521.13     53.28 o 
  -8   5   8      218.29      142.65     90.90 o 
  -7   5   8      448.11      514.03    120.62 o 
  -6   5   8      192.37      153.83     24.38 o 
  -5   5   8      215.62      287.59     54.00 o 
  -4   5   8      268.95      299.83     29.71 o 
  -3   5   8      122.30      117.25     21.70 o 
  -2   5   8       40.04       82.79     27.03 o 
  -1   5   8      110.54       95.50     37.38 o 
   0   5   8       18.84       64.52     25.95 o 
   1   5   8      624.56      627.77     53.03 o 
   2   5   8       55.39       54.21     39.04 o 
   3   5   8     1469.14     1774.98    220.25 o 
   4   5   8      359.01      294.47     49.51 o 
   5   5   8      175.43      189.51     43.95 o 
   6   5   8       90.55       98.43     47.78 o 
   7   5   8       36.61       76.46     42.42 o 
   8   5   8       17.82       54.19     39.99 o 
   9   5   8      109.16      162.74     95.51 o 
 -11   6   8       58.54       75.53     39.44 o 
 -10   6   8       39.85       55.87     42.90 o 
  -9   6   8       53.66      101.80     49.17 o 
  -8   6   8      151.71       68.00     73.49 o 
  -7   6   8       16.63       24.74     32.15 o 
  -6   6   8      413.53      376.62     33.85 o 
  -5   6   8      205.88      226.75     27.78 o 
  -4   6   8       11.17       37.63     22.11 o 
  -3   6   8      407.93      414.40     31.06 o 
  -2   6   8       52.35       35.61     27.18 o 
  -1   6   8       19.27       30.59     26.88 o 
   0   6   8       48.37       90.64     32.61 o 
   1   6   8      169.05      185.49     35.82 o 
   2   6   8      384.65      367.36     80.13 o 
   3   6   8      168.02      152.48     44.47 o 
   4   6   8      656.54      654.01     67.25 o 
   5   6   8      115.40       63.52     37.48 o 
   6   6   8       49.95      118.83     36.33 o 
   7   6   8       30.07       70.23     37.99 o 
   8   6   8       76.34      145.30     57.71 o 
 -10   7   8       46.15       83.77     39.10 o 
  -9   7   8       86.86       91.66     50.79 o 
  -8   7   8      382.77      311.17     92.09 o 
  -7   7   8      192.52      127.58     46.62 o 
  -6   7   8      443.02      615.63     49.56 o 
  -5   7   8      378.21      305.04     44.13 o 
  -4   7   8      111.75       85.59     26.68 o 
  -3   7   8      107.02       82.22     29.64 o 
  -2   7   8       13.69       28.56     27.24 o 
  -1   7   8      197.96      172.67     30.50 o 
   0   7   8       81.52       90.45     34.47 o 
   1   7   8      127.92      175.23     35.43 o 
   2   7   8       94.75      118.62     42.61 o 
   3   7   8      142.03       75.96     34.10 o 
   4   7   8       25.58       45.28     35.43 o 
   5   7   8      136.77      122.19     33.46 o 
   6   7   8       95.55      139.40     37.47 o 
   7   7   8       24.20       49.34     40.28 o 
  -9   8   8      133.91      117.36     51.22 o 
  -8   8   8        5.86       84.59     50.20 o 
  -7   8   8      106.50      119.99     46.45 o 
  -6   8   8       26.98       90.48     30.90 o 
  -5   8   8       86.32       97.26     33.87 o 
  -4   8   8      120.50      139.15     40.22 o 
  -3   8   8      134.11      140.74     76.24 o 
  -2   8   8      178.83      185.65     46.05 o 
  -1   8   8       21.50       58.32     37.68 o 
   0   8   8       56.00       91.58     35.47 o 
   1   8   8      404.43      386.40     45.69 o 
   2   8   8      236.34      181.52     45.99 o 
   3   8   8      108.52      116.99     57.24 o 
   4   8   8      389.13      346.50     43.30 o 
   5   8   8       54.69       87.25     40.70 o 
   6   8   8      287.69      348.82     56.89 o 
  -7   9   8       34.39       82.18     59.48 o 
  -6   9   8      221.64      199.13     48.65 o 
  -5   9   8       35.19       42.93     43.36 o 
  -4   9   8       22.24       54.23     37.60 o 
  -3   9   8       26.67       34.51     52.98 o 
  -2   9   8       16.42      146.21     46.82 o 
  -1   9   8        9.99       90.93     36.34 o 
   0   9   8       26.37      106.71     42.35 o 
   1   9   8       43.99       74.10     43.67 o 
   2   9   8      135.60       88.97     39.90 o 
   3   9   8       11.03       60.53     39.05 o 
   4   9   8       15.52       43.86     43.28 o 
  -4  10   8       31.60       73.13     48.58 o 
  -3  10   8       15.04       42.07     75.41 o 
  -2  10   8        8.64       91.54     52.40 o 
  -1  10   8      172.72      189.43     44.62 o 
   0  10   8       56.56      116.03     44.54 o 
   1  10   8      162.63      112.18     44.57 o 
 -13   0   9       40.68      116.52     55.72 o 
 -12   0   9       69.29       62.62     51.01 o 
 -11   0   9        2.32       21.82     42.25 o 
 -10   0   9      198.87      163.15     41.20 o 
  -9   0   9        5.40       59.51     36.17 o 
  -8   0   9       13.81       45.68     33.04 o 
  -7   0   9       74.18       73.82     34.77 o 
  -6   0   9      783.85      979.29     75.88 o 
  -5   0   9      258.65      292.53     91.68 o 
  -4   0   9        0.05       15.95     30.77 o 
  -3   0   9        0.55       71.27     51.31 o 
  -2   0   9       75.63       59.55     17.84 o 
  -1   0   9      104.78      109.74     23.46 o 
   0   0   9      627.85      593.51     47.28 o 
   1   0   9      151.27      143.00     34.46 o 
   2   0   9      274.66      253.95     44.06 o 
   3   0   9      112.92      151.25     39.66 o 
   4   0   9     1216.79     1210.98     76.35 o 
   5   0   9       38.83       92.41     44.79 o 
   6   0   9      360.52      440.74     71.80 o 
   7   0   9      116.79      179.21     72.07 o 
   8   0   9        0.86       44.06     53.29 o 
   9   0   9       32.69      112.19     67.82 o 
  10   0   9       48.12       89.18     78.21 o 
 -13   1   9        7.86      101.79     38.14 o 
 -12   1   9      105.84      144.96     36.71 o 
 -11   1   9       72.62       95.65     33.65 o 
 -10   1   9       97.42       84.71     27.87 o 
  -9   1   9      171.35      148.29     28.53 o 
  -8   1   9       18.65       56.40     28.57 o 
  -7   1   9      437.81      417.07     39.85 o 
  -6   1   9      859.79      982.53     40.45 o 
  -5   1   9      322.19      435.53     30.50 o 
  -4   1   9       86.36       83.17     27.01 o 
  -3   1   9      859.97      979.65     60.41 o 
  -2   1   9       57.24       88.87     19.07 o 
  -1   1   9       69.91       49.76     18.47 o 
   0   1   9      131.24      163.92     25.35 o 
   1   1   9      185.77      132.22     25.25 o 
   2   1   9      163.61      170.97     33.63 o 
   3   1   9       75.95       98.53     32.33 o 
   4   1   9      276.37      231.60     37.94 o 
   5   1   9       76.80      110.01     33.75 o 
   6   1   9       32.34       30.22     40.18 o 
   7   1   9        6.00       77.08     36.74 o 
   8   1   9       29.94       55.48     43.99 o 
   9   1   9       27.82       86.42     44.72 o 
  10   1   9       47.05      114.96     51.25 o 
 -13   2   9      232.54      170.96     39.58 o 
 -12   2   9       12.22       34.38     32.70 o 
 -11   2   9       59.95       63.89     31.88 o 
 -10   2   9      164.46      181.26     31.29 o 
  -9   2   9      121.91      200.91     41.83 o 
  -8   2   9      247.10      239.48     30.71 o 
  -7   2   9       69.77      114.04     29.14 o 
  -6   2   9      387.14      413.79     52.26 o 
  -5   2   9      140.14      132.76     29.67 o 
  -4   2   9       70.81       38.62     18.00 o 
  -3   2   9      356.65      352.21     27.91 o 
  -2   2   9      320.92      382.45     24.56 o 
  -1   2   9       42.45       74.61     18.67 o 
   0   2   9       25.70       37.40     34.36 o 
   1   2   9      249.92      139.54     47.66 o 
   2   2   9      142.39      185.91     50.83 o 
   3   2   9      609.88      595.89     86.09 o 
   4   2   9      992.48     1059.22     55.63 o 
   5   2   9       51.00       81.10     31.13 o 
   6   2   9      217.71      114.79     39.03 o 
   7   2   9       17.45       69.42     41.34 o 
   8   2   9       12.71       26.75     39.61 o 
   9   2   9       34.32      105.38     53.54 o 
 -12   3   9       24.76       23.02     36.77 o 
 -11   3   9       54.07      144.13     42.81 o 
 -10   3   9      105.22       80.25     29.60 o 
  -9   3   9       56.01       29.52     25.44 o 
  -8   3   9      375.52      316.81     34.13 o 
  -7   3   9      440.85      457.45     35.93 o 
  -6   3   9       77.47       64.84     21.68 o 
  -5   3   9       79.48      100.82     21.93 o 
  -4   3   9      266.89      308.39     29.35 o 
  -3   3   9       23.06       46.81     20.91 o 
  -2   3   9      783.64      727.78     64.17 o 
  -1   3   9      133.75      122.43     27.79 o 
   0   3   9      149.91      171.37     39.87 o 
   1   3   9     1161.80     1303.98     63.35 o 
   2   3   9      154.53      114.96     48.00 o 
   3   3   9      505.71      517.05    124.67 o 
   4   3   9      986.94     1049.45     82.76 o 
   5   3   9       78.43      122.15     56.97 o 
   6   3   9       34.80       50.76     49.62 o 
   7   3   9       18.99       35.32     42.50 o 
   8   3   9       20.32       49.41     40.90 o 
   9   3   9       32.69        9.52     53.84 o 
 -12   4   9      151.41      167.60     86.01 o 
 -11   4   9       31.80       52.82     37.47 o 
 -10   4   9      167.78      173.93     41.07 o 
  -9   4   9       62.39       65.75     36.11 o 
  -8   4   9      113.17       55.20     30.46 o 
  -7   4   9        8.11       82.81     42.21 o 
  -6   4   9       95.29      116.32     38.55 o 
  -5   4   9        6.38       67.62     20.88 o 
  -4   4   9      363.25      386.40     31.14 o 
  -3   4   9      253.51      207.39     24.30 o 
  -2   4   9      261.71      272.79     45.93 o 
  -1   4   9       89.41      157.38     35.22 o 
   0   4   9      104.60      163.01     42.43 o 
   1   4   9      104.32      134.75     41.18 o 
   2   4   9      626.39      691.88     96.69 o 
   3   4   9      716.48      749.76     98.63 o 
   4   4   9        7.81       80.23     37.97 o 
   5   4   9      378.28      309.83     46.86 o 
   6   4   9       38.27       32.26     51.03 o 
   7   4   9       70.26      106.59     57.57 o 
   8   4   9       48.46       14.04     83.04 o 
   9   4   9       69.78      154.32     67.55 o 
 -11   5   9       87.07      131.12     42.30 o 
 -10   5   9       77.76       89.66     42.01 o 
  -9   5   9       98.45       88.35     30.91 o 
  -8   5   9      423.75      521.28     66.78 o 
  -7   5   9       90.07       73.56     33.98 o 
  -6   5   9       17.69       59.29     24.11 o 
  -5   5   9      193.76      182.94     43.36 o 
  -4   5   9       71.62       70.10     24.01 o 
  -3   5   9      193.09      199.55     29.34 o 
  -2   5   9       26.65       57.94     81.73 o 
  -1   5   9      107.72      128.98     35.10 o 
   0   5   9       15.08        0.62     32.70 o 
   1   5   9      324.33      263.65     50.77 o 
   2   5   9       70.37      104.01     35.65 o 
   3   5   9      328.24      310.87     56.20 o 
   4   5   9        3.48       54.29     47.39 o 
   5   5   9      221.74      222.09     81.58 o 
   6   5   9       42.48       37.18     54.91 o 
   7   5   9       42.85       85.53     46.85 o 
   8   5   9       99.20      130.74     81.96 o 
 -10   6   9       37.75      111.80     41.00 o 
  -9   6   9       31.99      102.80     56.91 o 
  -8   6   9       63.39       63.64     45.89 o 
  -7   6   9      678.91      732.77     61.96 o 
  -6   6   9      179.03      170.61     31.25 o 
  -5   6   9      150.56      145.48     34.10 o 
  -4   6   9      116.56      111.47     22.68 o 
  -3   6   9      544.00      586.06     41.24 o 
  -2   6   9       23.28       76.31     29.55 o 
  -1   6   9       54.77      101.68     26.91 o 
   0   6   9      275.53      269.00     52.34 o 
   1   6   9       76.24       48.03     55.18 o 
   2   6   9      768.07      716.16     54.30 o 
   3   6   9      499.78      506.73     66.39 o 
   4   6   9       31.14       71.16     38.37 o 
   5   6   9       46.68       63.30     48.14 o 
   6   6   9       13.84       27.16     46.81 o 
   7   6   9       37.85       51.74     77.42 o 
  -9   7   9       32.21       89.49     82.96 o 
  -8   7   9      349.83      269.85     96.00 o 
  -7   7   9       60.64      129.00     40.66 o 
  -6   7   9       84.54       88.27     32.59 o 
  -5   7   9      132.97      164.45     29.55 o 
  -4   7   9      423.22      415.71     40.01 o 
  -3   7   9       29.54       35.52     29.22 o 
  -2   7   9        4.85       69.83     29.45 o 
  -1   7   9      458.12      462.01     42.48 o 
   0   7   9       37.73       69.23     33.37 o 
   1   7   9       23.84       27.66     31.77 o 
   2   7   9      365.54      313.21     48.74 o 
   3   7   9       78.69      151.32     70.32 o 
   4   7   9       67.42       87.94     42.18 o 
   5   7   9       79.55       87.56     43.05 o 
   6   7   9       50.63      106.20     63.60 o 
  -8   8   9       29.50       47.73     52.36 o 
  -7   8   9       72.51       68.83     39.52 o 
  -6   8   9       28.31       38.26     37.21 o 
  -5   8   9      176.46      117.91     40.10 o 
  -4   8   9      304.04      320.87     69.47 o 
  -3   8   9       40.98       45.37     81.66 o 
  -2   8   9       73.65       57.07     43.26 o 
  -1   8   9       19.08       37.79     39.26 o 
   0   8   9      105.83      147.19     37.92 o 
   1   8   9       20.07       37.85     35.84 o 
   2   8   9      466.11      357.94     45.37 o 
   3   8   9      109.18      129.05     42.44 o 
   4   8   9       39.52       69.80     39.59 o 
   5   8   9      101.30       70.20     43.40 o 
  -6   9   9      268.28      203.44     72.59 o 
  -5   9   9       99.27      132.68     72.36 o 
  -4   9   9      322.80      299.79     63.11 o 
  -3   9   9      342.26      254.35     61.57 o 
  -2   9   9       33.16       46.01     45.84 o 
  -1   9   9      117.81      116.03     37.16 o 
   0   9   9      298.01      234.10     43.56 o 
   1   9   9       89.86       86.72     37.44 o 
   2   9   9       58.35       81.38     38.06 o 
   3   9   9       74.87       87.86     41.74 o 
 -12   0  10        3.65       72.67     70.18 o 
 -11   0  10        2.97       20.31     54.16 o 
 -10   0  10       14.26       10.03     40.13 o 
  -9   0  10      306.39      255.77     47.72 o 
  -8   0  10       86.92      153.33     52.60 o 
  -7   0  10      345.83      371.08     54.15 o 
  -6   0  10       94.36      141.14     44.85 o 
  -5   0  10     1190.27     1242.21    155.06 o 
  -4   0  10      206.66      226.05     57.83 o 
  -3   0  10      136.18      223.27     44.06 o 
  -2   0  10        0.14       25.67     33.40 o 
  -1   0  10      164.01      195.96     34.93 o 
   0   0  10      165.99      112.50     28.89 o 
   1   0  10      266.03      270.16     45.51 o 
   2   0  10      187.48      171.31     39.08 o 
   3   0  10        6.41        8.79     39.69 o 
   4   0  10      481.24      370.79     51.24 o 
   5   0  10      472.85      503.28     68.68 o 
   6   0  10       26.10        7.88     57.05 o 
   7   0  10        0.92      -19.09     63.26 o 
   8   0  10       13.83      -37.63     62.67 o 
   9   0  10       27.68       36.29     60.53 o 
 -12   1  10       19.49       83.83     34.75 o 
 -11   1  10        2.45       37.83     30.94 o 
 -10   1  10       43.83      108.55     31.02 o 
  -9   1  10      523.86      468.89     36.96 o 
  -8   1  10      620.32      530.59     43.77 o 
  -7   1  10      108.76      134.89     26.15 o 
  -6   1  10     2456.23     2383.66    119.06 o 
  -5   1  10      143.65      140.11     35.46 o 
  -4   1  10       13.24       75.82     22.37 o 
  -3   1  10       15.82       75.18     25.65 o 
  -2   1  10      399.97      356.31     25.93 o 
  -1   1  10      268.12      243.31     23.34 o 
   0   1  10      382.31      355.89     50.84 o 
   1   1  10      126.06       71.01     37.31 o 
   2   1  10      339.47      396.40     58.18 o 
   3   1  10      114.86       53.76     42.58 o 
   4   1  10      150.47       87.87     34.22 o 
   5   1  10      154.85      194.26     48.36 o 
   6   1  10       49.80       30.93     34.97 o 
   7   1  10      143.57      136.96     43.97 o 
   8   1  10        9.32       66.68     45.78 o 
   9   1  10       35.25       24.84     47.39 o 
 -12   2  10       21.55       70.91     38.62 o 
 -11   2  10       40.73       74.89     30.49 o 
 -10   2  10       50.48      128.55     33.77 o 
  -9   2  10      176.15      136.92     33.95 o 
  -8   2  10      153.70      139.48     28.41 o 
  -7   2  10      220.84      204.58     38.46 o 
  -6   2  10      326.03      386.14     37.22 o 
  -5   2  10     1278.20     1282.75    116.27 o 
  -4   2  10      102.54       85.59     25.91 o 
  -3   2  10       84.86       58.86     23.50 o 
  -2   2  10      498.60      507.75     35.07 o 
  -1   2  10      389.35      352.69     41.11 o 
   0   2  10      235.10      202.07     46.74 o 
   1   2  10       23.75      196.50     56.03 o 
   2   2  10      192.42      226.19     59.74 o 
   3   2  10       10.92       65.35     37.90 o 
   4   2  10      509.99      558.66     73.67 o 
   5   2  10       79.42       70.06     43.81 o 
   6   2  10      242.60      217.46     60.87 o 
   7   2  10       19.30       77.38     58.60 o 
   8   2  10      117.72      100.31     39.48 o 
   9   2  10       27.11       19.14     47.08 o 
 -12   3  10        6.11       57.30     42.98 o 
 -11   3  10       73.34       60.35     37.44 o 
 -10   3  10       58.42       90.32     29.23 o 
  -9   3  10      180.39      154.74     32.42 o 
  -8   3  10      619.30      560.13     39.93 o 
  -7   3  10       59.11       80.95     23.24 o 
  -6   3  10      767.46      836.79     38.53 o 
  -5   3  10      254.28      263.84     31.17 o 
  -4   3  10      210.09      192.47     25.46 o 
  -3   3  10       60.22       88.58     21.89 o 
  -2   3  10      759.43      934.23     60.41 o 
  -1   3  10       50.79       49.68     27.68 o 
   0   3  10       67.29       61.81     43.65 o 
   1   3  10      435.62      448.99     86.91 o 
   2   3  10      112.65      120.48     37.55 o 
   3   3  10      458.11      661.56     77.51 o 
   4   3  10        1.62      111.46     57.28 o 
   5   3  10       37.41       95.72     60.72 o 
   6   3  10       31.19       67.10     52.89 o 
   7   3  10       73.29      125.87     70.11 o 
   8   3  10        2.53        2.32     50.06 o 
 -11   4  10       64.44      118.08     45.89 o 
 -10   4  10      134.02      135.51     41.57 o 
  -9   4  10      170.83      177.63     38.18 o 
  -8   4  10       46.70      117.47     37.55 o 
  -7   4  10      552.59      514.76     57.38 o 
  -6   4  10       51.56       64.46     26.73 o 
  -5   4  10      234.98      217.08     32.99 o 
  -4   4  10       11.71       13.43     21.26 o 
  -3   4  10      572.40      657.68     58.05 o 
  -2   4  10      410.15      381.87     62.43 o 
  -1   4  10      117.98      175.55     63.95 o 
   0   4  10      116.56      116.11     34.57 o 
   1   4  10       20.08       59.65     32.41 o 
   2   4  10       44.95       87.20     31.75 o 
   3   4  10      523.38      381.01     50.82 o 
   4   4  10      495.87      615.35     63.56 o 
   5   4  10       69.79       51.95     51.23 o 
   6   4  10       22.19       59.51     68.89 o 
   7   4  10       64.54       92.26     61.64 o 
   8   4  10       15.14       92.40     81.18 o 
 -11   5  10        7.16       60.93     40.77 o 
 -10   5  10       13.19       64.50     40.19 o 
  -9   5  10       52.19       85.35     38.67 o 
  -8   5  10      134.94      124.40     47.16 o 
  -7   5  10      477.96      526.62     57.02 o 
  -6   5  10       33.90       18.09     29.73 o 
  -5   5  10      134.75      142.44     25.95 o 
  -4   5  10       82.83       54.57     26.51 o 
  -3   5  10      763.24      678.75     53.94 o 
  -2   5  10      258.29      201.11     41.08 o 
  -1   5  10       33.13      125.35     41.23 o 
   0   5  10       37.06       80.77     38.49 o 
   1   5  10        6.23      -12.24     34.42 o 
   2   5  10      319.89      311.08     69.64 o 
   3   5  10       59.67       18.87     34.17 o 
   4   5  10       15.34       54.03     47.52 o 
   5   5  10        7.45      114.95     45.96 o 
   6   5  10      109.53       71.53     50.63 o 
   7   5  10        5.67       27.15     63.64 o 
 -10   6  10       37.26      155.38     47.00 o 
  -9   6  10       20.53       76.88     39.28 o 
  -8   6  10      138.83      104.06     42.97 o 
  -7   6  10      288.29      241.15     47.63 o 
  -6   6  10      277.34      227.23     40.26 o 
  -5   6  10      215.14      241.60     40.44 o 
  -4   6  10       26.68       28.40     29.79 o 
  -3   6  10       21.27       94.35     34.28 o 
  -2   6  10       26.67       52.29     29.68 o 
  -1   6  10      172.63      186.53     36.22 o 
   0   6  10      168.55      112.68     48.10 o 
   1   6  10      115.43       90.44     94.17 o 
   2   6  10      121.18      155.46     78.62 o 
   3   6  10      561.59      507.14     65.24 o 
   4   6  10        9.63       33.59     40.70 o 
   5   6  10       30.96       36.96     44.09 o 
   6   6  10       83.62      107.81     55.36 o 
  -9   7  10      139.33      166.01     53.88 o 
  -8   7  10      128.57      151.04     51.12 o 
  -7   7  10      137.69      143.71     51.21 o 
  -6   7  10       77.16       80.58     32.68 o 
  -5   7  10       19.09       42.12     34.03 o 
  -4   7  10      210.75      145.55     28.58 o 
  -3   7  10      184.62      246.65     39.60 o 
  -2   7  10       10.63       65.43     30.99 o 
  -1   7  10        4.57       81.50     28.42 o 
   0   7  10        4.69       81.64     35.76 o 
   1   7  10       15.35       39.13     36.90 o 
   2   7  10      110.54      165.30     49.57 o 
   3   7  10       18.71       80.60     40.89 o 
   4   7  10       17.27       53.04     38.82 o 
   5   7  10       54.23       77.92     53.42 o 
  -7   8  10      116.88       97.89     46.35 o 
  -6   8  10       36.24       80.90     48.10 o 
  -5   8  10       62.60      107.02     39.63 o 
  -4   8  10       55.12       63.42     43.01 o 
  -3   8  10       41.74       37.15     43.87 o 
  -2   8  10       85.66      113.11     35.08 o 
  -1   8  10       25.06      116.93     39.29 o 
   0   8  10      168.07      172.85     36.94 o 
   1   8  10       47.20       77.01     37.74 o 
   2   8  10       32.20       84.95     43.43 o 
   3   8  10       99.33       86.70     42.50 o 
   4   8  10       10.10       50.41     45.85 o 
  -5   9  10       35.47       62.99     47.21 o 
  -4   9  10       60.88       90.98     43.31 o 
  -3   9  10        9.91       81.87     48.68 o 
  -2   9  10       49.93       49.04     40.87 o 
  -1   9  10       84.66       82.00     41.77 o 
   0   9  10       59.48      112.00     45.61 o 
   1   9  10       37.97       59.36     45.20 o 
 -12   0  11        2.93       17.90     45.24 o 
 -11   0  11       47.99       25.09     43.90 o 
 -10   0  11      142.25      102.00     38.78 o 
  -9   0  11       56.82       63.77     43.76 o 
  -8   0  11       11.54       50.45     33.01 o 
  -7   0  11       66.77       86.44     36.98 o 
  -6   0  11     1519.28     1413.81    134.56 o 
  -5   0  11       11.12        8.39     60.37 o 
  -4   0  11       59.11      160.91     35.78 o 
  -3   0  11       33.28       28.38     28.70 o 
  -2   0  11       17.16       76.94     71.16 o 
   4   0  11       14.64       64.00     46.43 o 
   5   0  11      844.63      778.70     79.08 o 
   6   0  11      105.59       72.43     66.57 o 
   7   0  11      155.56      155.28     77.12 o 
   8   0  11       48.14       74.68     72.65 o 
 -12   1  11      105.33       83.95     37.19 o 
 -11   1  11       72.49      150.55     39.35 o 
 -10   1  11       15.59       50.60     32.61 o 
  -9   1  11       11.73       74.59     28.71 o 
  -8   1  11      215.91      235.03     40.25 o 
  -7   1  11      536.15      479.16     53.58 o 
  -6   1  11      673.02      648.39     38.66 o 
  -5   1  11      822.63      833.75     67.91 o 
  -4   1  11      280.40      295.94     42.89 o 
  -3   1  11       24.50       78.67     23.17 o 
  -2   1  11      216.49      169.22     46.77 o 
   0   1  11       16.39       30.66     33.29 o 
   1   1  11      111.05       95.30     39.07 o 
   2   1  11      157.12      111.45     34.66 o 
   3   1  11        9.74       64.40     35.83 o 
   4   1  11      334.43      268.75     60.90 o 
   5   1  11      157.09       95.87     55.36 o 
   6   1  11      120.47       66.63     52.79 o 
   7   1  11      106.76      117.21     67.86 o 
   8   1  11        3.03        7.79     66.12 o 
 -12   2  11        2.31       57.19     39.07 o 
 -11   2  11       46.25       74.84     34.60 o 
 -10   2  11       16.71       36.67     31.72 o 
  -9   2  11       22.33       86.38     31.48 o 
  -8   2  11      125.86      134.74     34.26 o 
  -7   2  11       20.08       65.02     29.50 o 
  -6   2  11     1122.80     1043.21     43.15 o 
  -5   2  11      307.23      363.18     83.33 o 
  -4   2  11       18.52       54.95     25.03 o 
  -3   2  11       12.82       57.79     21.40 o 
  -2   2  11      726.93      775.98     54.39 o 
  -1   2  11      461.47      361.14     45.96 o 
   0   2  11       35.97       32.07     39.37 o 
   1   2  11      126.79      175.72     45.92 o 
   2   2  11       37.08       92.07     52.28 o 
   3   2  11       47.07       43.13     44.68 o 
   4   2  11      468.94      381.99     70.70 o 
   5   2  11      217.82      262.46     82.64 o 
   6   2  11      103.11       42.33     60.87 o 
   7   2  11       89.20       65.57     71.70 o 
   8   2  11       11.56       38.41     76.91 o 
 -11   3  11       71.23       69.67     47.87 o 
 -10   3  11       32.97       38.84     36.64 o 
  -9   3  11       21.98       36.34     28.36 o 
  -8   3  11       28.73       69.62     27.68 o 
  -7   3  11      253.12      266.65     31.13 o 
  -6   3  11      279.31      207.21     27.65 o 
  -5   3  11       75.77      105.63     27.94 o 
  -4   3  11       60.34       61.05     22.76 o 
  -3   3  11      106.86      120.40     34.43 o 
  -2   3  11     1138.76     1173.56     60.32 o 
  -1   3  11       96.93       94.99     31.55 o 
   0   3  11      208.14      251.17     56.28 o 
   1   3  11      222.73      276.66     65.61 o 
   2   3  11      281.25      286.68     64.35 o 
   3   3  11      135.59       87.67     51.17 o 
   4   3  11       13.50       19.72     59.87 o 
   5   3  11      191.76       78.36     60.65 o 
   6   3  11       33.57      127.58     68.62 o 
   7   3  11       81.74       50.64     60.21 o 
 -11   4  11        5.71       64.02     43.02 o 
 -10   4  11        6.41       73.76     37.46 o 
  -9   4  11       86.53      116.89     38.06 o 
  -8   4  11       89.39      142.45     35.81 o 
  -7   4  11       42.38       41.21     35.24 o 
  -6   4  11      232.41      233.15     37.40 o 
  -5   4  11      414.48      428.91     43.94 o 
  -4   4  11       48.77       69.49     73.35 o 
  -3   4  11       88.59      135.94     37.61 o 
  -2   4  11       69.37      129.39     30.60 o 
  -1   4  11      225.82      158.88     40.54 o 
   0   4  11        9.80       28.12     38.90 o 
   1   4  11      218.86      208.39     45.37 o 
   2   4  11       79.21      100.11     38.17 o 
   3   4  11      100.15       66.55     37.41 o 
   4   4  11        2.34      106.78     63.92 o 
   5   4  11       71.44       11.52     52.26 o 
   6   4  11      194.93      101.15     74.05 o 
   7   4  11       17.11      136.82     78.72 o 
 -10   5  11       41.34       93.19     43.75 o 
  -9   5  11      176.19      128.46     42.51 o 
  -8   5  11       62.50       72.86     49.87 o 
  -7   5  11       58.70       51.14     55.42 o 
  -6   5  11       87.35       92.51     30.01 o 
  -5   5  11      243.21      210.61     38.30 o 
  -4   5  11        5.44       34.15     34.96 o 
  -3   5  11     1291.99     1471.21     99.30 o 
  -2   5  11      173.57      180.10     34.99 o 
  -1   5  11        7.67       33.00     29.10 o 
   0   5  11        5.08       28.13     33.38 o 
   1   5  11       33.98      128.36     47.75 o 
   2   5  11       63.84      101.93     44.24 o 
   3   5  11      245.47      306.71     54.04 o 
   4   5  11       87.23       63.28     39.38 o 
   5   5  11       12.44       46.74     42.64 o 
   6   5  11       37.39       38.07     65.98 o 
  -9   6  11        9.63      113.94     41.67 o 
  -8   6  11      324.49      324.97     60.11 o 
  -7   6  11       19.58       42.24     37.15 o 
  -6   6  11       15.23       23.58     38.07 o 
  -5   6  11        7.18       55.05     29.87 o 
  -4   6  11      175.37      140.89     34.95 o 
  -3   6  11       63.68       73.67     31.37 o 
  -2   6  11        8.92       48.50     30.66 o 
  -1   6  11      110.68      122.72     39.34 o 
   0   6  11        2.71       78.08     41.23 o 
   1   6  11      154.40      135.72     42.82 o 
   2   6  11       65.57      118.07     44.58 o 
   3   6  11       26.31       88.30     49.40 o 
   4   6  11      190.67      172.60     52.30 o 
   5   6  11       10.99       47.20     49.95 o 
  -8   7  11       10.40       51.89     47.37 o 
  -7   7  11       71.44       77.25     60.41 o 
  -6   7  11      175.99      147.54     69.90 o 
  -5   7  11      348.63      278.42     45.40 o 
  -4   7  11      230.41      231.47     38.20 o 
  -3   7  11      324.34      250.75     41.39 o 
  -2   7  11       36.26       85.26     29.33 o 
  -1   7  11       17.60       96.23     50.74 o 
   0   7  11       12.76       73.85     36.28 o 
   1   7  11       46.23       90.99     36.98 o 
   2   7  11       91.06      160.85     40.06 o 
   3   7  11       71.26       83.07     42.02 o 
   4   7  11        9.37       87.18     44.09 o 
  -6   8  11       57.05       92.69     59.36 o 
  -5   8  11       28.71       45.48     40.17 o 
  -4   8  11        3.95       33.57     54.84 o 
  -3   8  11       21.36       83.64     47.15 o 
  -2   8  11       15.95      118.09     37.82 o 
  -1   8  11       10.58       62.37     41.05 o 
   0   8  11       65.55       96.61     36.48 o 
   1   8  11        5.99       47.03     39.84 o 
   2   8  11       96.44      125.05     47.11 o 
 -11   0  12       33.09      111.40     48.34 o 
 -10   0  12       25.97       73.32     48.88 o 
  -9   0  12        0.18       53.09     58.17 o 
  -8   0  12       47.35      104.62     46.35 o 
  -7   0  12        4.61      123.83     44.94 o 
  -6   0  12      185.24      143.68     41.10 o 
  -5   0  12      468.02      411.57     41.91 o 
  -4   0  12       35.78       87.80     38.83 o 
  -3   0  12        5.77       73.56     31.45 o 
  -2   0  12      257.18      242.13     69.39 o 
 -11   1  12       34.93       46.57     31.38 o 
 -10   1  12        3.08       17.44     28.22 o 
  -9   1  12       62.69       98.03     38.04 o 
  -8   1  12      334.63      317.69     38.07 o 
  -7   1  12      248.98      188.07     30.26 o 
  -6   1  12      199.30      183.45     29.27 o 
  -5   1  12      578.85      604.12     40.52 o 
  -4   1  12       45.97       76.80     30.65 o 
  -3   1  12      387.69      399.42     56.08 o 
  -2   1  12      421.79      419.93     80.22 o 
   4   1  12       48.19       13.69     51.44 o 
   5   1  12       43.00       99.75     57.92 o 
   6   1  12       19.83       82.76     64.33 o 
   7   1  12        4.05       18.03     72.13 o 
 -11   2  12       67.54       92.82     33.53 o 
 -10   2  12       45.93       73.62     34.42 o 
  -9   2  12       14.95       63.44     29.13 o 
  -8   2  12       18.61       29.95     26.81 o 
  -7   2  12      209.04      199.68     34.28 o 
  -6   2  12        3.41       28.88     23.42 o 
  -5   2  12      482.13      439.25     49.44 o 
  -4   2  12      230.25      198.07     53.65 o 
  -3   2  12      159.69      157.10     43.26 o 
  -2   2  12      439.91      349.94     82.55 o 
   0   2  12      481.83      440.75     63.90 o 
   1   2  12      144.45       96.86     45.48 o 
   2   2  12       27.87       58.48     53.11 o 
   3   2  12      188.39      142.00     60.22 o 
   4   2  12       47.02       45.16     57.77 o 
   5   2  12       13.18       80.80     62.83 o 
   6   2  12       52.42      124.00     67.28 o 
   7   2  12       14.61       -3.12     86.09 o 
 -11   3  12      112.04       65.46     40.86 o 
 -10   3  12        6.59       12.10     39.63 o 
  -9   3  12       24.99       89.07     38.99 o 
  -8   3  12      134.26      144.40     31.14 o 
  -7   3  12       93.34      102.83     28.08 o 
  -6   3  12       79.01       68.96     23.41 o 
  -5   3  12      337.59      264.19     36.10 o 
  -4   3  12      504.60      553.47     56.25 o 
  -3   3  12       21.43       89.66     30.90 o 
  -2   3  12      893.88      932.42     59.19 o 
  -1   3  12       51.01       16.68     43.44 o 
   0   3  12       48.64       49.22     49.99 o 
   1   3  12      394.65      369.98     69.73 o 
   2   3  12       24.48      -14.68     51.81 o 
   3   3  12       12.54      155.82     57.08 o 
   4   3  12        6.66       62.61     63.04 o 
   5   3  12       83.11       93.89     67.37 o 
   6   3  12       60.33       22.05     59.35 o 
 -10   4  12       20.00       87.80     44.38 o 
  -9   4  12      102.02      179.02     42.18 o 
  -8   4  12      111.19       80.71     34.23 o 
  -7   4  12       68.30      121.91     39.54 o 
  -6   4  12       53.98       62.92     52.34 o 
  -5   4  12      122.38      110.46     42.68 o 
  -4   4  12      707.22      769.18     75.36 o 
  -3   4  12      385.49      366.81     40.02 o 
  -2   4  12       33.07       81.67     29.69 o 
  -1   4  12       20.14      108.12     42.75 o 
   0   4  12        8.62       90.05     44.80 o 
   1   4  12       70.52      119.48     45.76 o 
   2   4  12       12.14       96.53     59.88 o 
   3   4  12       48.04       54.69     59.73 o 
   4   4  12       40.31       51.42     68.11 o 
   5   4  12       29.10      146.16     81.93 o 
   6   4  12       16.81       55.78     76.56 o 
  -9   5  12       26.85       79.83     43.52 o 
  -8   5  12       27.68       49.45     42.38 o 
  -7   5  12      284.92      283.99     68.18 o 
  -6   5  12      209.33      309.55     80.82 o 
  -5   5  12       22.51       45.17     43.47 o 
  -4   5  12      338.95      327.27     71.63 o 
  -3   5  12      249.52      251.30     40.56 o 
  -2   5  12       11.10       31.67     32.11 o 
  -1   5  12       50.24       55.68     42.77 o 
   0   5  12      131.47      157.92     46.69 o 
   1   5  12      156.79      138.28     62.13 o 
   2   5  12      214.76      153.74     60.43 o 
   3   5  12       62.96       55.90     42.70 o 
   4   5  12       31.67      106.25     60.21 o 
   5   5  12       95.39      131.19     63.22 o 
  -8   6  12       82.76      124.60     56.47 o 
  -7   6  12       33.38      101.65     74.20 o 
  -6   6  12       85.34      137.66     73.92 o 
  -5   6  12      118.79       91.25     34.64 o 
  -4   6  12       98.83       88.81     33.04 o 
  -3   6  12        6.08       79.96     36.99 o 
  -2   6  12        1.45       55.31     35.46 o 
  -1   6  12      109.58      108.47     50.90 o 
   0   6  12       73.71      122.52     43.88 o 
   1   6  12       68.87       78.43     93.27 o 
   2   6  12       36.20       94.86     46.97 o 
   3   6  12       11.06      103.60     44.24 o 
   4   6  12       57.64       97.33     50.68 o 
  -7   7  12       67.50       69.47     78.89 o 
  -6   7  12      391.17      491.16    115.50 o 
  -5   7  12       15.97       28.74     34.91 o 
  -4   7  12      212.88      118.97     39.56 o 
  -3   7  12      179.07      212.55     37.47 o 
  -2   7  12       18.59       24.07     31.59 o 
  -1   7  12        6.00       72.91     39.42 o 
   0   7  12       25.20       55.63     35.84 o 
   1   7  12       56.38      135.98     47.00 o 
   2   7  12       77.10       58.23     50.45 o 
   3   7  12      116.95      108.76     58.56 o 
  -4   8  12       62.53       80.86     41.09 o 
  -3   8  12       14.05      105.52     47.01 o 
  -2   8  12       25.46       90.21     46.67 o 
  -1   8  12        6.73       40.77     48.43 o 
   0   8  12       16.29       57.74     40.07 o 
 -11   0  13       30.41       30.78     51.58 o 
 -10   0  13      133.85      131.98     43.31 o 
  -9   0  13        8.48       97.47     76.66 o 
  -8   0  13        1.38       95.32     45.20 o 
  -7   0  13      724.63      774.63    128.46 o 
  -6   0  13       43.07      136.02     43.97 o 
  -5   0  13       97.56       97.45     58.51 o 
  -4   0  13       24.18       34.52     31.62 o 
  -3   0  13       27.80       85.83     58.79 o 
 -11   1  13      342.52      415.62     69.29 o 
 -10   1  13       23.82      101.94     35.86 o 
  -9   1  13      144.72      157.49     33.65 o 
  -8   1  13      116.54      133.21     30.75 o 
  -7   1  13      182.40      194.13     32.66 o 
  -6   1  13       26.36      107.08     28.52 o 
  -5   1  13      243.10      193.15     29.82 o 
  -4   1  13       74.50      104.93     31.81 o 
  -3   1  13       31.16       97.64     31.22 o 
  -2   1  13      342.06      411.24     76.60 o 
 -10   2  13       14.23       64.83     32.68 o 
  -9   2  13       55.80       87.92     32.34 o 
  -8   2  13       37.18       71.24     31.54 o 
  -7   2  13       72.89       54.74     48.66 o 
  -6   2  13      440.81      451.49     40.63 o 
  -5   2  13        3.62       54.82     27.51 o 
  -4   2  13       63.26       77.58     27.73 o 
  -3   2  13       54.79      150.04     62.64 o 
  -2   2  13       75.04       75.50     64.71 o 
   5   2  13       23.86      100.81     66.66 o 
   6   2  13      105.47      103.08     72.77 o 
 -10   3  13       14.79       69.91     39.96 o 
  -9   3  13       30.45      113.20     40.31 o 
  -8   3  13       23.89      139.18     43.20 o 
  -7   3  13      102.01       73.08     30.56 o 
  -6   3  13      146.30      186.92     29.11 o 
  -5   3  13      192.26      154.28     79.20 o 
  -4   3  13        4.17       94.02     74.37 o 
  -3   3  13       33.25       50.80     53.53 o 
  -2   3  13      173.46      145.10     64.34 o 
   0   3  13       28.08      158.42     63.16 o 
   1   3  13       73.12       44.12     53.27 o 
   2   3  13       17.43       58.84     57.67 o 
   3   3  13       37.11       75.92     62.65 o 
   4   3  13       48.11      141.80     72.08 o 
   5   3  13        9.92       20.36     72.53 o 
  -9   4  13        4.22       67.14     39.55 o 
  -8   4  13       34.03       51.53     39.02 o 
  -7   4  13       26.92       55.62     38.81 o 
  -6   4  13      277.15      166.33     71.27 o 
  -5   4  13      114.79      175.78     68.94 o 
  -4   4  13      148.92      150.13     48.99 o 
  -3   4  13      179.14      212.70     45.71 o 
  -2   4  13      115.55      115.79     41.33 o 
  -1   4  13       22.55       40.86     44.98 o 
   0   4  13       51.38      104.20     59.01 o 
   1   4  13       96.32       72.81     60.17 o 
   2   4  13       21.13       75.94     71.27 o 
   3   4  13       50.16       14.51     52.53 o 
   4   4  13       37.27       79.85     58.03 o 
   5   4  13       21.09      124.96     77.43 o 
  -9   5  13       58.34       60.12     51.82 o 
  -8   5  13       27.29       22.19     38.15 o 
  -7   5  13        7.84      156.36     75.81 o 
  -6   5  13       39.82       66.87     74.19 o 
  -5   5  13       38.74       38.92     51.93 o 
  -4   5  13      314.23      288.46     61.54 o 
  -3   5  13      109.29       97.03     35.00 o 
  -2   5  13       76.69       57.40     34.99 o 
  -1   5  13       72.18      126.90     52.14 o 
   0   5  13        4.07       78.25     81.93 o 
   1   5  13       19.77       42.91     84.00 o 
   2   5  13      150.01      156.09     46.87 o 
   3   5  13       37.20       82.28     72.96 o 
   4   5  13       35.09      130.53     83.93 o 
  -7   6  13       59.56       80.61     65.35 o 
  -6   6  13      164.46       94.87     75.98 o 
  -5   6  13        4.12       54.38     38.04 o 
  -4   6  13       42.58       32.19     36.00 o 
  -3   6  13       52.69       76.23     39.86 o 
  -2   6  13        6.96       68.81     36.64 o 
  -1   6  13       44.83       49.16     57.09 o 
   0   6  13        0.84       15.69     62.70 o 
   1   6  13       12.94       98.07     48.19 o 
   2   6  13       64.01      117.94     70.01 o 
  -5   7  13      132.77      104.55     39.96 o 
  -4   7  13       93.10       79.31     35.85 o 
  -3   7  13      220.49      220.41     42.39 o 
  -2   7  13       43.17       94.16     47.26 o 
  -1   7  13        3.21       53.91     41.99 o 
   0   7  13        2.39        9.17     35.14 o 
 -10   0  14       13.12      111.04     50.24 o 
  -9   0  14        9.10       30.03     43.44 o 
  -8   0  14       14.12       56.21     47.99 o 
  -7   0  14       15.42       59.64     44.83 o 
  -6   0  14       11.04      101.02     38.94 o 
  -5   0  14       43.97       54.77     34.57 o 
  -4   0  14       34.04       40.92     49.09 o 
  -3   0  14      134.98      107.44     66.18 o 
 -10   1  14        4.94       28.66     34.24 o 
  -9   1  14       26.07       49.51     36.75 o 
  -8   1  14       81.82      104.33     31.17 o 
  -7   1  14      185.91      191.77     32.11 o 
  -6   1  14      180.49      228.05     33.99 o 
  -5   1  14       72.33      174.39     39.01 o 
  -4   1  14       19.43       14.26     29.73 o 
  -3   1  14      244.53      138.86     67.73 o 
  -9   2  14        0.65       50.82     37.91 o 
  -8   2  14       18.95       91.28     35.49 o 
  -7   2  14       89.21       91.50     35.68 o 
  -6   2  14      282.12      297.50     42.20 o 
  -5   2  14        6.58       81.18     44.37 o 
  -4   2  14       54.60       81.31     32.09 o 
  -3   2  14       25.24       89.05     59.43 o 
  -9   3  14        5.49       28.91     42.06 o 
  -8   3  14       86.87       83.38     36.12 o 
  -7   3  14       92.72      100.52     37.06 o 
  -6   3  14      196.62      202.64     54.92 o 
  -5   3  14       19.03       62.58     36.23 o 
  -4   3  14       89.25      174.93     80.84 o 
  -3   3  14       38.03       69.88     68.58 o 
  -8   4  14       65.44      100.45     50.57 o 
  -7   4  14       39.21       29.19     74.70 o 
  -6   4  14      124.69      123.09     75.70 o 
  -5   4  14      330.72      510.69     98.71 o 
  -4   4  14      392.30      363.09     79.26 o 
  -3   4  14        2.59       -2.12     87.47 o 
   1   4  14       63.75       40.70     62.20 o 
   2   4  14      161.97      108.16     66.44 o 
   3   4  14        5.44       47.21     57.57 o 
  -7   5  14       14.59        6.99     67.61 o 
  -6   5  14      193.89      220.92     78.30 o 
  -5   5  14       61.41      147.22     52.18 o 
  -4   5  14       53.72      154.35     49.10 o 
  -3   5  14       24.10       28.29     34.36 o 
  -2   5  14       63.72       95.42     70.01 o 
  -1   5  14      108.58       53.42     45.13 o 
   0   5  14       35.13       30.67     55.69 o 
   1   5  14       49.01       79.97     70.40 o 
   2   5  14        5.23       61.52     82.16 o 
  -5   6  14       37.94       80.60     68.22 o 
  -4   6  14      211.16      173.96     42.00 o 
  -3   6  14        3.19       73.20     39.78 o 
  -2   6  14       33.90      138.13     56.78 o 
  -1   6  14       13.82       56.58     54.30 o 
   0   6  14        8.38       28.32     47.54 o 
  -9   0  15       16.89       71.79     48.84 o 
  -8   0  15        0.08       44.32     47.37 o 
  -7   0  15       19.17      110.67     49.84 o 
  -6   0  15       11.69       73.00     46.40 o 
  -5   0  15        1.10       46.15     59.52 o 
  -4   0  15       12.86       87.17     71.61 o 
  -9   1  15        8.50       67.27     46.47 o 
  -8   1  15        4.48       53.07     33.10 o 
  -7   1  15       35.98      136.56     34.43 o 
  -6   1  15        3.61       38.64     35.15 o 
  -5   1  15       38.83       39.77     39.79 o 
  -4   1  15       49.17       33.68     41.95 o 
  -3   1  15       46.51       45.27     56.39 o 
  -8   2  15       49.05       69.09     33.69 o 
  -7   2  15       24.68      141.24     47.64 o 
  -6   2  15       25.63       49.08     35.96 o 
  -5   2  15       34.37      130.20     42.68 o 
  -4   2  15       52.83      170.30     59.84 o 
  -3   2  15        8.43       73.34     71.91 o 
  -8   3  15        6.47       24.90     54.30 o 
  -7   3  15       39.73      139.13     53.10 o 
  -6   3  15       17.20       73.63     37.65 o 
  -5   3  15       91.23       89.83     36.55 o 
  -4   3  15       51.42       81.17     74.56 o 
  -3   3  15       73.68       77.91     60.15 o 
  -7   4  15       99.26      168.47     57.28 o 
  -6   4  15       15.71       93.02     71.98 o 
  -5   4  15       53.72       30.76     67.00 o 
  -4   4  15       22.75       81.91     76.91 o 
  -3   4  15       48.67       40.66     61.34 o 
  -5   5  15       67.99      133.27     85.44 o 
  -4   5  15      116.85      163.37     67.24 o 
  -3   5  15       12.65      130.32     82.11 o 
  -7   0  16        7.74       70.47     67.13 o 
  -6   0  16       73.34       52.51     62.49 o 
  -5   0  16       10.11       94.33     62.43 o 
  -4   0  16       67.40      128.77     78.88 o 
  -7   1  16       99.11      103.63     38.98 o 
  -6   1  16      221.77      221.49     52.06 o 
  -5   1  16       15.67       24.88     54.16 o 
  -4   1  16        6.31       94.58     77.16 o 
  -6   2  16       22.79       47.27     38.74 o 
  -5   2  16       14.66       39.73     54.38 o 
  -4   2  16        2.14       87.21     82.38 o 
  -5   3  16       19.75       54.08     54.18 o 
  -4   3  16       11.05       63.33     66.43 o 
                                                 
